# Supplementary material for: Ligand-dependent, palladium-catalyzed stereodivergent synthesis of chiral tetrahydroquinolines
Source: Chem Sci. 2022 Jun 20;13(27):8131–6. doi: 10.1039/d2sc02771b (PMC9278114; doi:10.1039/d2sc02771b)
Supplement: SC-013-D2SC02771B-s002 [file SC-013-D2SC02771B-s002.cif]

# Electronic Supplementary Material (ESI) for Chemical Science.
# This journal is © The Royal Society of Chemistry 2022

####################################################################### 
# 
# This file contains crystal structure data downloaded from the 
# Cambridge Structural Database (CSD) hosted by the Cambridge 
# Crystallographic Data Centre (CCDC).
# 
# Full information about CCDC data access policies and citation 
# guidelines are available at http://www.ccdc.cam.ac.uk/access/V1 
# 
# Audit and citation data items may have been added by the CCDC. 
# Please retain this information to preserve the provenance of 
# this file and to allow appropriate attribution of the data. 
# 
#######################################################################

data_202106165a
_database_code_depnum_ccdc_archive 'CCDC 2132592'
loop_
_audit_author_name
_audit_author_address
'Yue Wang'
;ZhengZhou University
China
;
_audit_update_record             
;
2022-01-05 deposited with the CCDC.	2022-06-20 downloaded from the CCDC.
;
_audit_creation_date             2021-06-16
_audit_creation_method           
;
Olex2 1.2
(compiled 2018.05.29 svn.r3508 for OlexSys, GUI svn.r5506)
;
_shelx_SHELXL_version_number     2014/7
_chemical_name_common            ?
_chemical_name_systematic        ?
_chemical_formula_moiety         'C28 H25 N3 O3'
_chemical_formula_sum            'C28 H25 N3 O3'
_chemical_formula_weight         451.51
_chemical_melting_point          ?
_chemical_oxdiff_formula         C30H3O5N2
_chemical_oxdiff_usercomment     r
loop_
_atom_type_symbol
_atom_type_description
_atom_type_scat_dispersion_real
_atom_type_scat_dispersion_imag
_atom_type_scat_source
C C 0.0181 0.0091 'International Tables Vol C Tables 4.2.6.8 and 6.1.1.4'
H H 0.0000 0.0000 'International Tables Vol C Tables 4.2.6.8 and 6.1.1.4'
N N 0.0311 0.0180 'International Tables Vol C Tables 4.2.6.8 and 6.1.1.4'
O O 0.0492 0.0322 'International Tables Vol C Tables 4.2.6.8 and 6.1.1.4'

_shelx_space_group_comment       
;
The symmetry employed for this shelxl refinement is uniquely defined
by the following loop, which should always be used as a source of
symmetry information in preference to the above space-group names.
They are only intended as comments.
;
_space_group_crystal_system      monoclinic
_space_group_IT_number           14
_space_group_name_H-M_alt        'P 1 21/c 1'
_space_group_name_Hall           '-P 2ybc'
loop_
_space_group_symop_operation_xyz
'x, y, z'
'-x, y+1/2, -z+1/2'
'-x, -y, -z'
'x, -y-1/2, z-1/2'

_cell_length_a                   12.6477(6)
_cell_length_b                   12.7165(3)
_cell_length_c                   19.2801(10)
_cell_angle_alpha                90
_cell_angle_beta                 130.968(8)
_cell_angle_gamma                90
_cell_volume                     2341.4(3)
_cell_formula_units_Z            4
_cell_measurement_reflns_used    3839
_cell_measurement_temperature    293(2)
_cell_measurement_theta_max      70.1000
_cell_measurement_theta_min      4.6090
_shelx_estimated_absorpt_T_max   0.948
_shelx_estimated_absorpt_T_min   0.905
_exptl_absorpt_coefficient_mu    0.677
_exptl_absorpt_correction_T_max  1.00000
_exptl_absorpt_correction_T_min  0.87748
_exptl_absorpt_correction_type   multi-scan
_exptl_absorpt_process_details   
;
CrysAlisPro 1.171.40.53 (Rigaku Oxford Diffraction, 2019)
Empirical absorption correction using spherical harmonics,
 implemented in SCALE3 ABSPACK scaling algorithm.
;
_exptl_absorpt_special_details   ?
_exptl_crystal_colour            colourless
_exptl_crystal_colour_primary    colourless
_exptl_crystal_density_diffrn    1.281
_exptl_crystal_density_meas      ?
_exptl_crystal_density_method    ?
_exptl_crystal_description       block
_exptl_crystal_F_000             952
_exptl_crystal_size_max          0.15
_exptl_crystal_size_mid          0.1
_exptl_crystal_size_min          0.08
_exptl_transmission_factor_max   ?
_exptl_transmission_factor_min   ?
_diffrn_reflns_av_R_equivalents  0.0320
_diffrn_reflns_av_unetI/netI     0.0351
_diffrn_reflns_Laue_measured_fraction_full 1.000
_diffrn_reflns_Laue_measured_fraction_max 1.000
_diffrn_reflns_limit_h_max       15
_diffrn_reflns_limit_h_min       -15
_diffrn_reflns_limit_k_max       11
_diffrn_reflns_limit_k_min       -15
_diffrn_reflns_limit_l_max       20
_diffrn_reflns_limit_l_min       -23
_diffrn_reflns_number            11047
_diffrn_reflns_point_group_measured_fraction_full 1.000
_diffrn_reflns_point_group_measured_fraction_max 1.000
_diffrn_reflns_theta_full        67.074
_diffrn_reflns_theta_max         67.074
_diffrn_reflns_theta_min         4.617
_diffrn_ambient_temperature      293(2)
_diffrn_detector                 'CCD plate'
_diffrn_detector_area_resol_mean 16.2312
_diffrn_detector_type            Eos
_diffrn_measured_fraction_theta_full 1.000
_diffrn_measured_fraction_theta_max 1.000
_diffrn_measurement_details      
;
List of Runs (angles in degrees, time in seconds):

  # Type    Start    End  Width  t~exp~   \w     \q     \k     \f   Frames
#--------------------------------------------------------------------------
  1  \w   -108.00 -51.00   1.00    4.00    --  -33.50 178.00-180.00   57
  2  \w    -97.00 -32.00   1.00    4.00    --  -33.50 -57.00 -60.00   65
  3  \w     60.00 105.00   1.00    4.00    --   36.47  77.00 -30.00   45
  4  \w     34.00  59.00   1.00    4.00    --   36.47 -37.00  30.00   25
  5  \w     34.00 104.00   1.00    4.00    --   36.47  37.00-120.00   70
  6  \w    -34.00   9.00   1.00    4.00    --   36.47 -37.00  30.00   43
  7  \w     57.00 107.00   1.00    4.00    --   36.47 178.00 150.00   50
  8  \w     76.00 106.00   1.00    4.00    --   36.47 178.00 -90.00   30
  9  \w     84.00 110.00   1.00    4.00    --   36.47 178.00 120.00   26
 10  \w     10.00  36.00   1.00    4.00    --   36.47  77.00 -30.00   26
 11  \w     42.00 107.00   1.00   13.00    --  108.00 -94.00  30.00   65
 12  \w     93.00 119.00   1.00   13.00    --  108.00  45.00   0.00   26
 13  \w    150.00 178.00   1.00   15.00    --  108.00  45.00   0.00   28
 14  \w    102.00 128.00   1.00   15.00    --  108.00 112.00  22.00   26
 15  \w     38.00 103.00   1.00   15.00    --  108.00 -30.00  90.00   65
 16  \w     83.00 109.00   1.00   15.00    --  108.00 -94.00-120.00   26
 17  \w     38.00  78.00   1.00   15.00    --  108.00 -94.00-120.00   40
 18  \w     42.00 123.00   1.00   15.00    --  108.00 -30.00   0.00   81
 19  \w     42.00 128.00   1.00   15.00    --  108.00 -77.00  90.00   86
 20  \w   -101.00 -57.00   1.00    3.00    --  -33.50 -37.00-120.00   44
 21  \w     14.00  40.00   1.00    3.00    --   36.47 -57.00   0.00   26
 22  \w    -17.00  25.00   1.00    3.00    --   36.47 -77.00 150.00   42
 23  \w     57.00  82.00   1.00    3.00    --   36.47 178.00   0.00   25
 24  \w    108.00 134.00   1.00   15.00    --  108.00 -77.00  30.00   26
 25  \w     57.00  83.00   1.00   15.00    --  108.00 -77.00  30.00   26
 26  \w     97.00 123.00   1.00   15.00    --  108.00  61.00-120.00   26
 27  \w     92.00 171.00   1.00   15.00    --  108.00  45.00 -90.00   79
;
_diffrn_measurement_device       'four-circle diffractometer'
_diffrn_measurement_device_type  'Xcalibur, Eos, Gemini'
_diffrn_measurement_method       '\w scans'
_diffrn_orient_matrix_type       
'CrysAlisPro convention (1999,Acta A55,543-557)'
_diffrn_orient_matrix_UB_11      0.0517387000
_diffrn_orient_matrix_UB_12      -0.0304161000
_diffrn_orient_matrix_UB_13      0.0952537000
_diffrn_orient_matrix_UB_21      -0.1527902000
_diffrn_orient_matrix_UB_22      -0.0141542000
_diffrn_orient_matrix_UB_23      -0.0418060000
_diffrn_orient_matrix_UB_31      0.0052202000
_diffrn_orient_matrix_UB_32      -0.1163494000
_diffrn_orient_matrix_UB_33      -0.0197489000
_diffrn_radiation_monochromator  graphite
_diffrn_radiation_probe          x-ray
_diffrn_radiation_type           CuK\a
_diffrn_radiation_wavelength     1.54184
_diffrn_source                   'fine-focus sealed X-ray tube'
_diffrn_source_type              'Enhance (Cu) X-ray Source'
_reflns_Friedel_coverage         0.000
_reflns_Friedel_fraction_full    .
_reflns_Friedel_fraction_max     .
_reflns_number_gt                3373
_reflns_number_total             4178
_reflns_odcompleteness_completeness 99.93
_reflns_odcompleteness_iscentric 1
_reflns_odcompleteness_theta     66.97
_reflns_special_details          
;
 Reflections were merged by SHELXL according to the crystal
 class for the calculation of statistics and refinement.
 
 _reflns_Friedel_fraction is defined as the number of unique
 Friedel pairs measured divided by the number that would be
 possible theoretically, ignoring centric projections and
 systematic absences.
;
_reflns_threshold_expression     'I > 2\s(I)'
_computing_cell_refinement       'CrysAlisPro 1.171.40.53 (Rigaku OD, 2019)'
_computing_data_collection       'CrysAlisPro 1.171.40.53 (Rigaku OD, 2019)'
_computing_data_reduction        'CrysAlisPro 1.171.40.53 (Rigaku OD, 2019)'
_computing_molecular_graphics    'Olex2 (Dolomanov et al., 2009)'
_computing_publication_material  'Olex2 (Dolomanov et al., 2009)'
_computing_structure_refinement  'ShelXL (Sheldrick, 2015)'
_computing_structure_solution    'ShelXS (Sheldrick, 2008)'
_refine_diff_density_max         0.247
_refine_diff_density_min         -0.188
_refine_diff_density_rms         0.037
_refine_ls_extinction_coef       0.0043(3)
_refine_ls_extinction_expression Fc^*^=kFc[1+0.001xFc^2^\l^3^/sin(2\q)]^-1/4^
_refine_ls_extinction_method     'SHELXL-2014/7 (Sheldrick 2014'
_refine_ls_goodness_of_fit_ref   1.030
_refine_ls_hydrogen_treatment    constr
_refine_ls_matrix_type           full
_refine_ls_number_parameters     310
_refine_ls_number_reflns         4178
_refine_ls_number_restraints     0
_refine_ls_R_factor_all          0.0584
_refine_ls_R_factor_gt           0.0460
_refine_ls_restrained_S_all      1.030
_refine_ls_shift/su_max          0.000
_refine_ls_shift/su_mean         0.000
_refine_ls_structure_factor_coef Fsqd
_refine_ls_weighting_details     
'w=1/[\s^2^(Fo^2^)+(0.0687P)^2^+0.3656P] where P=(Fo^2^+2Fc^2^)/3'
_refine_ls_weighting_scheme      calc
_refine_ls_wR_factor_gt          0.1212
_refine_ls_wR_factor_ref         0.1326
_refine_special_details          ?
_olex2_refinement_description    
;
1. Fixed Uiso
 At 1.2 times of:
  All C(H) groups, All C(H,H) groups
 At 1.5 times of:
  All C(H,H,H) groups
2.a Ternary CH refined with riding coordinates:
 C7(H7), C9(H9)
2.b Aromatic/amide H refined with riding coordinates:
 C1(H1), C2(H2), C3(H3), C4(H4), C13(H13), C16(H16), C17(H17), C18(H18),
 C19(H19), C20(H20), C24(H24), C25(H25), C26(H26), C27(H27), C28(H28)
2.c X=CH2 refined with riding coordinates:
 C14(H14A,H14B)
2.d Idealised Me refined as rotating group:
 C12(H12A,H12B,H12C), C22(H22A,H22B,H22C)
;
_atom_sites_solution_hydrogens   geom
_atom_sites_solution_primary     direct
_atom_sites_solution_secondary   ?
loop_
_atom_site_label
_atom_site_type_symbol
_atom_site_fract_x
_atom_site_fract_y
_atom_site_fract_z
_atom_site_U_iso_or_equiv
_atom_site_adp_type
_atom_site_occupancy
_atom_site_site_symmetry_order
_atom_site_calc_flag
_atom_site_refinement_flags_posn
_atom_site_refinement_flags_adp
_atom_site_refinement_flags_occupancy
_atom_site_disorder_assembly
_atom_site_disorder_group
O1 O -0.00528(13) 0.49621(9) 0.86909(9) 0.0436(3) Uani 1 1 d . . . . .
O2 O -0.33548(16) 0.84291(13) 0.80413(13) 0.0702(5) Uani 1 1 d . . . . .
O3 O -0.13002(14) 0.91157(11) 0.85794(10) 0.0538(4) Uani 1 1 d . . . . .
N1 N -0.17679(14) 0.74378(12) 0.81244(10) 0.0400(3) Uani 1 1 d . . . . .
N2 N 0.16075(16) 0.54165(12) 0.85903(11) 0.0435(4) Uani 1 1 d . . . . .
N3 N 0.18010(17) 0.61954(13) 0.81634(11) 0.0473(4) Uani 1 1 d . . . . .
C1 C -0.3562(2) 0.50993(17) 0.66645(15) 0.0600(6) Uani 1 1 d . . . . .
H1 H -0.3630 0.4731 0.6220 0.072 Uiso 1 1 calc R . . . .
C2 C -0.4324(2) 0.47705(19) 0.69040(19) 0.0720(7) Uani 1 1 d . . . . .
H2 H -0.4910 0.4189 0.6616 0.086 Uiso 1 1 calc R . . . .
C3 C -0.4217(2) 0.5300(2) 0.75673(19) 0.0691(7) Uani 1 1 d . . . . .
H3 H -0.4716 0.5068 0.7738 0.083 Uiso 1 1 calc R . . . .
C4 C -0.33750(19) 0.61749(18) 0.79812(15) 0.0554(5) Uani 1 1 d . . . . .
H4 H -0.3301 0.6531 0.8433 0.067 Uiso 1 1 calc R . . . .
C5 C -0.26377(17) 0.65231(14) 0.77240(12) 0.0428(4) Uani 1 1 d . . . . .
C6 C -0.26901(18) 0.59761(14) 0.70802(12) 0.0452(4) Uani 1 1 d . . . . .
C7 C -0.17465(19) 0.63480(14) 0.69076(12) 0.0431(4) Uani 1 1 d . . . . .
H7 H -0.2114 0.7018 0.6576 0.052 Uiso 1 1 calc R . . . .
C8 C -0.02737(17) 0.65587(13) 0.78657(11) 0.0362(4) Uani 1 1 d . . . . .
C9 C -0.03892(17) 0.74410(13) 0.83703(11) 0.0354(4) Uani 1 1 d . . . . .
H9 H -0.0313 0.8112 0.8156 0.042 Uiso 1 1 calc R . . . .
C10 C 0.03871(17) 0.55421(13) 0.84352(11) 0.0357(4) Uani 1 1 d . . . . .
C11 C 0.07831(19) 0.68429(14) 0.77701(12) 0.0420(4) Uani 1 1 d . . . . .
C12 C 0.0676(3) 0.77554(17) 0.72458(16) 0.0596(5) Uani 1 1 d . . . . .
H12A H -0.0113 0.7662 0.6604 0.089 Uiso 1 1 calc GR . . . .
H12B H 0.1516 0.7806 0.7335 0.089 Uiso 1 1 calc GR . . . .
H12C H 0.0557 0.8389 0.7459 0.089 Uiso 1 1 calc GR . . . .
C13 C -0.1642(2) 0.56020(17) 0.63519(14) 0.0565(5) Uani 1 1 d . . . . .
H13 H -0.1241 0.4949 0.6611 0.068 Uiso 1 1 calc R . . . .
C14 C -0.2060(4) 0.5785(2) 0.55456(18) 0.0910(10) Uani 1 1 d . . . . .
H14A H -0.2468 0.6427 0.5260 0.109 Uiso 1 1 calc R . . . .
H14B H -0.1953 0.5273 0.5251 0.109 Uiso 1 1 calc R . . . .
C15 C 0.08177(17) 0.74039(13) 0.94055(12) 0.0369(4) Uani 1 1 d . . . . .
C16 C 0.20500(19) 0.79303(14) 0.97841(13) 0.0444(4) Uani 1 1 d . . . . .
H16 H 0.2123 0.8319 0.9408 0.053 Uiso 1 1 calc R . . . .
C17 C 0.3179(2) 0.78797(17) 1.07244(15) 0.0552(5) Uani 1 1 d . . . . .
H17 H 0.3999 0.8243 1.0977 0.066 Uiso 1 1 calc R . . . .
C18 C 0.3085(2) 0.72956(19) 1.12799(14) 0.0591(6) Uani 1 1 d . . . . .
H18 H 0.3845 0.7259 1.1907 0.071 Uiso 1 1 calc R . . . .
C19 C 0.1868(2) 0.67621(18) 1.09111(14) 0.0552(5) Uani 1 1 d . . . . .
H19 H 0.1812 0.6360 1.1289 0.066 Uiso 1 1 calc R . . . .
C20 C 0.07282(19) 0.68232(15) 0.99778(13) 0.0454(4) Uani 1 1 d . . . . .
H20 H -0.0099 0.6476 0.9733 0.054 Uiso 1 1 calc R . . . .
C21 C -0.22406(19) 0.83352(15) 0.82356(13) 0.0467(4) Uani 1 1 d . . . . .
C22 C -0.1714(3) 1.01222(18) 0.86792(17) 0.0660(6) Uani 1 1 d . . . . .
H22A H -0.0934 1.0598 0.8996 0.099 Uiso 1 1 calc GR . . . .
H22B H -0.2009 1.0038 0.9025 0.099 Uiso 1 1 calc GR . . . .
H22C H -0.2473 1.0401 0.8083 0.099 Uiso 1 1 calc GR . . . .
C23 C 0.26359(18) 0.46199(14) 0.90897(13) 0.0429(4) Uani 1 1 d . . . . .
C24 C 0.3435(2) 0.43659(17) 0.88574(15) 0.0534(5) Uani 1 1 d . . . . .
H24 H 0.3274 0.4703 0.8368 0.064 Uiso 1 1 calc R . . . .
C25 C 0.4469(2) 0.36119(19) 0.93530(18) 0.0645(6) Uani 1 1 d . . . . .
H25 H 0.5002 0.3443 0.9194 0.077 Uiso 1 1 calc R . . . .
C26 C 0.4718(2) 0.31107(19) 1.00754(18) 0.0688(7) Uani 1 1 d . . . . .
H26 H 0.5413 0.2601 1.0405 0.083 Uiso 1 1 calc R . . . .
C27 C 0.3935(2) 0.3365(2) 1.03081(17) 0.0690(6) Uani 1 1 d . . . . .
H27 H 0.4108 0.3027 1.0802 0.083 Uiso 1 1 calc R . . . .
C28 C 0.2883(2) 0.41198(18) 0.98195(15) 0.0575(5) Uani 1 1 d . . . . .
H28 H 0.2353 0.4285 0.9982 0.069 Uiso 1 1 calc R . . . .

loop_
_atom_site_aniso_label
_atom_site_aniso_U_11
_atom_site_aniso_U_22
_atom_site_aniso_U_33
_atom_site_aniso_U_23
_atom_site_aniso_U_13
_atom_site_aniso_U_12
O1 0.0467(7) 0.0347(6) 0.0547(7) 0.0059(5) 0.0355(6) 0.0030(5)
O2 0.0512(8) 0.0697(10) 0.0951(12) -0.0078(9) 0.0502(9) 0.0106(7)
O3 0.0522(8) 0.0424(7) 0.0639(8) -0.0069(6) 0.0367(7) 0.0065(6)
N1 0.0339(7) 0.0403(8) 0.0422(7) -0.0001(6) 0.0234(6) 0.0043(6)
N2 0.0455(8) 0.0402(8) 0.0524(8) 0.0085(7) 0.0355(7) 0.0086(6)
N3 0.0528(9) 0.0470(9) 0.0550(9) 0.0044(7) 0.0409(8) 0.0023(7)
C1 0.0452(10) 0.0459(11) 0.0564(12) -0.0008(9) 0.0193(9) -0.0024(9)
C2 0.0422(11) 0.0520(13) 0.0832(16) 0.0127(12) 0.0244(11) -0.0081(10)
C3 0.0418(11) 0.0664(15) 0.0837(16) 0.0252(13) 0.0344(11) 0.0035(10)
C4 0.0389(9) 0.0638(13) 0.0586(11) 0.0167(10) 0.0298(9) 0.0077(9)
C5 0.0298(8) 0.0412(9) 0.0432(9) 0.0092(8) 0.0178(7) 0.0051(7)
C6 0.0349(8) 0.0388(9) 0.0412(9) 0.0042(8) 0.0159(7) 0.0019(7)
C7 0.0479(10) 0.0332(8) 0.0377(9) 0.0010(7) 0.0234(8) 0.0037(7)
C8 0.0404(8) 0.0309(8) 0.0391(8) 0.0012(7) 0.0269(8) 0.0023(7)
C9 0.0361(8) 0.0303(8) 0.0411(8) 0.0008(7) 0.0259(7) 0.0014(6)
C10 0.0390(8) 0.0317(8) 0.0369(8) -0.0022(7) 0.0251(7) 0.0010(7)
C11 0.0504(10) 0.0365(9) 0.0467(9) 0.0005(8) 0.0352(9) 0.0011(8)
C12 0.0802(15) 0.0483(11) 0.0725(14) 0.0116(10) 0.0597(13) 0.0036(10)
C13 0.0698(13) 0.0440(11) 0.0475(10) -0.0062(9) 0.0349(10) 0.0022(9)
C14 0.139(3) 0.0709(17) 0.0644(15) -0.0032(13) 0.0672(18) 0.0134(17)
C15 0.0366(8) 0.0317(8) 0.0409(9) -0.0020(7) 0.0248(7) 0.0047(7)
C16 0.0427(9) 0.0364(9) 0.0517(10) -0.0048(8) 0.0299(9) -0.0008(7)
C17 0.0368(9) 0.0520(11) 0.0576(12) -0.0147(10) 0.0225(9) -0.0037(8)
C18 0.0479(11) 0.0658(13) 0.0403(10) -0.0051(10) 0.0188(9) 0.0102(10)
C19 0.0579(12) 0.0641(13) 0.0437(10) 0.0050(9) 0.0334(10) 0.0099(10)
C20 0.0424(9) 0.0493(10) 0.0459(10) -0.0013(8) 0.0296(8) 0.0022(8)
C21 0.0421(9) 0.0493(11) 0.0452(9) 0.0013(8) 0.0271(8) 0.0092(8)
C22 0.0759(15) 0.0512(12) 0.0724(14) -0.0092(11) 0.0493(13) 0.0122(11)
C23 0.0381(9) 0.0384(9) 0.0461(9) -0.0022(8) 0.0250(8) 0.0039(7)
C24 0.0496(11) 0.0525(11) 0.0600(11) -0.0035(9) 0.0369(10) 0.0062(9)
C25 0.0500(11) 0.0587(13) 0.0834(16) -0.0082(12) 0.0431(12) 0.0094(10)
C26 0.0465(11) 0.0565(13) 0.0767(15) 0.0035(12) 0.0288(11) 0.0158(10)
C27 0.0643(13) 0.0654(14) 0.0642(13) 0.0201(12) 0.0365(12) 0.0230(12)
C28 0.0581(12) 0.0586(13) 0.0590(12) 0.0124(10) 0.0398(11) 0.0175(10)

_geom_special_details            
;
 All esds (except the esd in the dihedral angle between two l.s. planes)
 are estimated using the full covariance matrix.  The cell esds are taken
 into account individually in the estimation of esds in distances, angles
 and torsion angles; correlations between esds in cell parameters are only
 used when they are defined by crystal symmetry.  An approximate (isotropic)
 treatment of cell esds is used for estimating esds involving l.s. planes.
;
loop_
_geom_bond_atom_site_label_1
_geom_bond_atom_site_label_2
_geom_bond_distance
_geom_bond_site_symmetry_2
_geom_bond_publ_flag
O1 C10 1.207(2) . ?
O2 C21 1.203(2) . ?
O3 C21 1.344(2) . ?
O3 C22 1.442(2) . ?
N1 C5 1.430(2) . ?
N1 C9 1.477(2) . ?
N1 C21 1.369(2) . ?
N2 N3 1.408(2) . ?
N2 C10 1.376(2) . ?
N2 C23 1.415(2) . ?
N3 C11 1.277(2) . ?
C1 H1 0.9300 . ?
C1 C2 1.379(4) . ?
C1 C6 1.394(3) . ?
C2 H2 0.9300 . ?
C2 C3 1.372(4) . ?
C3 H3 0.9300 . ?
C3 C4 1.376(3) . ?
C4 H4 0.9300 . ?
C4 C5 1.385(3) . ?
C5 C6 1.386(3) . ?
C6 C7 1.510(3) . ?
C7 H7 0.9800 . ?
C7 C8 1.563(2) . ?
C7 C13 1.500(3) . ?
C8 C9 1.553(2) . ?
C8 C10 1.540(2) . ?
C8 C11 1.508(2) . ?
C9 H9 0.9800 . ?
C9 C15 1.524(2) . ?
C11 C12 1.486(3) . ?
C12 H12A 0.9600 . ?
C12 H12B 0.9600 . ?
C12 H12C 0.9600 . ?
C13 H13 0.9300 . ?
C13 C14 1.293(3) . ?
C14 H14A 0.9300 . ?
C14 H14B 0.9300 . ?
C15 C16 1.385(3) . ?
C15 C20 1.393(3) . ?
C16 H16 0.9300 . ?
C16 C17 1.391(3) . ?
C17 H17 0.9300 . ?
C17 C18 1.371(3) . ?
C18 H18 0.9300 . ?
C18 C19 1.378(3) . ?
C19 H19 0.9300 . ?
C19 C20 1.386(3) . ?
C20 H20 0.9300 . ?
C22 H22A 0.9600 . ?
C22 H22B 0.9600 . ?
C22 H22C 0.9600 . ?
C23 C24 1.385(3) . ?
C23 C28 1.380(3) . ?
C24 H24 0.9300 . ?
C24 C25 1.380(3) . ?
C25 H25 0.9300 . ?
C25 C26 1.368(4) . ?
C26 H26 0.9300 . ?
C26 C27 1.367(4) . ?
C27 H27 0.9300 . ?
C27 C28 1.391(3) . ?
C28 H28 0.9300 . ?

loop_
_geom_angle_atom_site_label_1
_geom_angle_atom_site_label_2
_geom_angle_atom_site_label_3
_geom_angle
_geom_angle_site_symmetry_1
_geom_angle_site_symmetry_3
_geom_angle_publ_flag
C21 O3 C22 116.11(16) . . ?
C5 N1 C9 120.26(14) . . ?
C21 N1 C5 120.14(15) . . ?
C21 N1 C9 119.50(15) . . ?
N3 N2 C23 117.83(14) . . ?
C10 N2 N3 113.05(14) . . ?
C10 N2 C23 129.10(15) . . ?
C11 N3 N2 107.87(14) . . ?
C2 C1 H1 119.6 . . ?
C2 C1 C6 120.9(2) . . ?
C6 C1 H1 119.6 . . ?
C1 C2 H2 120.0 . . ?
C3 C2 C1 120.0(2) . . ?
C3 C2 H2 120.0 . . ?
C2 C3 H3 119.9 . . ?
C2 C3 C4 120.2(2) . . ?
C4 C3 H3 119.9 . . ?
C3 C4 H4 120.1 . . ?
C3 C4 C5 119.9(2) . . ?
C5 C4 H4 120.1 . . ?
C4 C5 N1 121.80(19) . . ?
C4 C5 C6 120.80(19) . . ?
C6 C5 N1 117.38(16) . . ?
C1 C6 C7 124.43(19) . . ?
C5 C6 C1 118.16(19) . . ?
C5 C6 C7 117.36(16) . . ?
C6 C7 H7 108.1 . . ?
C6 C7 C8 107.16(14) . . ?
C8 C7 H7 108.1 . . ?
C13 C7 C6 114.30(16) . . ?
C13 C7 H7 108.1 . . ?
C13 C7 C8 110.98(15) . . ?
C9 C8 C7 109.61(13) . . ?
C10 C8 C7 111.59(14) . . ?
C10 C8 C9 112.94(13) . . ?
C11 C8 C7 111.20(14) . . ?
C11 C8 C9 110.99(14) . . ?
C11 C8 C10 100.26(13) . . ?
N1 C9 C8 111.90(13) . . ?
N1 C9 H9 106.8 . . ?
N1 C9 C15 112.23(14) . . ?
C8 C9 H9 106.8 . . ?
C15 C9 C8 111.92(13) . . ?
C15 C9 H9 106.8 . . ?
O1 C10 N2 126.33(15) . . ?
O1 C10 C8 128.63(15) . . ?
N2 C10 C8 105.04(14) . . ?
N3 C11 C8 113.71(16) . . ?
N3 C11 C12 120.95(17) . . ?
C12 C11 C8 125.29(16) . . ?
C11 C12 H12A 109.5 . . ?
C11 C12 H12B 109.5 . . ?
C11 C12 H12C 109.5 . . ?
H12A C12 H12B 109.5 . . ?
H12A C12 H12C 109.5 . . ?
H12B C12 H12C 109.5 . . ?
C7 C13 H13 117.0 . . ?
C14 C13 C7 125.9(2) . . ?
C14 C13 H13 117.0 . . ?
C13 C14 H14A 120.0 . . ?
C13 C14 H14B 120.0 . . ?
H14A C14 H14B 120.0 . . ?
C16 C15 C9 119.34(16) . . ?
C16 C15 C20 119.13(17) . . ?
C20 C15 C9 121.49(15) . . ?
C15 C16 H16 119.9 . . ?
C15 C16 C17 120.22(19) . . ?
C17 C16 H16 119.9 . . ?
C16 C17 H17 119.9 . . ?
C18 C17 C16 120.17(19) . . ?
C18 C17 H17 119.9 . . ?
C17 C18 H18 119.9 . . ?
C17 C18 C19 120.19(18) . . ?
C19 C18 H18 119.9 . . ?
C18 C19 H19 119.9 . . ?
C18 C19 C20 120.1(2) . . ?
C20 C19 H19 119.9 . . ?
C15 C20 H20 119.9 . . ?
C19 C20 C15 120.16(18) . . ?
C19 C20 H20 119.9 . . ?
O2 C21 O3 123.88(18) . . ?
O2 C21 N1 125.21(19) . . ?
O3 C21 N1 110.90(15) . . ?
O3 C22 H22A 109.5 . . ?
O3 C22 H22B 109.5 . . ?
O3 C22 H22C 109.5 . . ?
H22A C22 H22B 109.5 . . ?
H22A C22 H22C 109.5 . . ?
H22B C22 H22C 109.5 . . ?
C24 C23 N2 119.12(18) . . ?
C28 C23 N2 121.06(17) . . ?
C28 C23 C24 119.79(18) . . ?
C23 C24 H24 120.0 . . ?
C25 C24 C23 119.9(2) . . ?
C25 C24 H24 120.0 . . ?
C24 C25 H25 119.7 . . ?
C26 C25 C24 120.7(2) . . ?
C26 C25 H25 119.7 . . ?
C25 C26 H26 120.3 . . ?
C27 C26 C25 119.4(2) . . ?
C27 C26 H26 120.3 . . ?
C26 C27 H27 119.4 . . ?
C26 C27 C28 121.2(2) . . ?
C28 C27 H27 119.4 . . ?
C23 C28 C27 119.0(2) . . ?
C23 C28 H28 120.5 . . ?
C27 C28 H28 120.5 . . ?

loop_
_geom_torsion_atom_site_label_1
_geom_torsion_atom_site_label_2
_geom_torsion_atom_site_label_3
_geom_torsion_atom_site_label_4
_geom_torsion
_geom_torsion_site_symmetry_1
_geom_torsion_site_symmetry_2
_geom_torsion_site_symmetry_3
_geom_torsion_site_symmetry_4
_geom_torsion_publ_flag
N1 C5 C6 C1 -178.28(16) . . . . ?
N1 C5 C6 C7 4.2(2) . . . . ?
N1 C9 C15 C16 -146.00(16) . . . . ?
N1 C9 C15 C20 36.2(2) . . . . ?
N2 N3 C11 C8 -1.5(2) . . . . ?
N2 N3 C11 C12 -179.24(18) . . . . ?
N2 C23 C24 C25 178.20(19) . . . . ?
N2 C23 C28 C27 -178.0(2) . . . . ?
N3 N2 C10 O1 176.84(16) . . . . ?
N3 N2 C10 C8 -2.49(19) . . . . ?
N3 N2 C23 C24 -25.8(3) . . . . ?
N3 N2 C23 C28 152.05(18) . . . . ?
C1 C2 C3 C4 1.4(3) . . . . ?
C1 C6 C7 C8 -132.32(18) . . . . ?
C1 C6 C7 C13 -8.9(3) . . . . ?
C2 C1 C6 C5 -1.6(3) . . . . ?
C2 C1 C6 C7 175.69(19) . . . . ?
C2 C3 C4 C5 0.3(3) . . . . ?
C3 C4 C5 N1 178.96(17) . . . . ?
C3 C4 C5 C6 -2.7(3) . . . . ?
C4 C5 C6 C1 3.3(3) . . . . ?
C4 C5 C6 C7 -174.14(16) . . . . ?
C5 N1 C9 C8 18.8(2) . . . . ?
C5 N1 C9 C15 -107.97(17) . . . . ?
C5 N1 C21 O2 2.0(3) . . . . ?
C5 N1 C21 O3 -176.93(15) . . . . ?
C5 C6 C7 C8 45.0(2) . . . . ?
C5 C6 C7 C13 168.38(16) . . . . ?
C6 C1 C2 C3 -0.8(3) . . . . ?
C6 C7 C8 C9 -61.95(17) . . . . ?
C6 C7 C8 C10 63.91(18) . . . . ?
C6 C7 C8 C11 174.96(14) . . . . ?
C6 C7 C13 C14 115.7(3) . . . . ?
C7 C8 C9 N1 31.35(18) . . . . ?
C7 C8 C9 C15 158.31(14) . . . . ?
C7 C8 C10 O1 -60.0(2) . . . . ?
C7 C8 C10 N2 119.30(15) . . . . ?
C7 C8 C11 N3 -118.12(17) . . . . ?
C7 C8 C11 C12 59.6(2) . . . . ?
C8 C7 C13 C14 -122.9(3) . . . . ?
C8 C9 C15 C16 87.22(19) . . . . ?
C8 C9 C15 C20 -90.58(19) . . . . ?
C9 N1 C5 C4 138.62(17) . . . . ?
C9 N1 C5 C6 -39.8(2) . . . . ?
C9 N1 C21 O2 178.40(19) . . . . ?
C9 N1 C21 O3 -0.5(2) . . . . ?
C9 C8 C10 O1 64.0(2) . . . . ?
C9 C8 C10 N2 -116.69(15) . . . . ?
C9 C8 C11 N3 119.58(17) . . . . ?
C9 C8 C11 C12 -62.7(2) . . . . ?
C9 C15 C16 C17 -178.05(16) . . . . ?
C9 C15 C20 C19 176.78(17) . . . . ?
C10 N2 N3 C11 2.6(2) . . . . ?
C10 N2 C23 C24 152.65(19) . . . . ?
C10 N2 C23 C28 -29.4(3) . . . . ?
C10 C8 C9 N1 -93.75(16) . . . . ?
C10 C8 C9 C15 33.21(19) . . . . ?
C10 C8 C11 N3 0.00(19) . . . . ?
C10 C8 C11 C12 177.68(18) . . . . ?
C11 C8 C9 N1 154.57(14) . . . . ?
C11 C8 C9 C15 -78.47(17) . . . . ?
C11 C8 C10 O1 -177.85(17) . . . . ?
C11 C8 C10 N2 1.46(17) . . . . ?
C13 C7 C8 C9 172.62(15) . . . . ?
C13 C7 C8 C10 -61.5(2) . . . . ?
C13 C7 C8 C11 49.5(2) . . . . ?
C15 C16 C17 C18 1.0(3) . . . . ?
C16 C15 C20 C19 -1.0(3) . . . . ?
C16 C17 C18 C19 -0.5(3) . . . . ?
C17 C18 C19 C20 -0.7(3) . . . . ?
C18 C19 C20 C15 1.5(3) . . . . ?
C20 C15 C16 C17 -0.2(3) . . . . ?
C21 N1 C5 C4 -45.0(2) . . . . ?
C21 N1 C5 C6 136.65(17) . . . . ?
C21 N1 C9 C8 -157.61(15) . . . . ?
C21 N1 C9 C15 75.60(19) . . . . ?
C22 O3 C21 O2 -2.3(3) . . . . ?
C22 O3 C21 N1 176.62(17) . . . . ?
C23 N2 N3 C11 -178.69(16) . . . . ?
C23 N2 C10 O1 -1.7(3) . . . . ?
C23 N2 C10 C8 178.95(17) . . . . ?
C23 C24 C25 C26 -0.1(4) . . . . ?
C24 C23 C28 C27 -0.1(3) . . . . ?
C24 C25 C26 C27 -0.3(4) . . . . ?
C25 C26 C27 C28 0.4(4) . . . . ?
C26 C27 C28 C23 -0.3(4) . . . . ?
C28 C23 C24 C25 0.3(3) . . . . ?

_shelx_res_file                  
;
    202106165a.res created by SHELXL-2014/7

TITL 202106165A in P21/c #14
REM reset to P21/c #14
CELL 1.54184 12.647676 12.716533 19.280065 90 130.9682 90
ZERR 4 0.000634 0.00028 0.000997 0 0.0084 0
LATT 1
SYMM -X,0.5+Y,0.5-Z
SFAC C H N O
UNIT 112 100 12 12

L.S. 4 0 0
PLAN  20
SIZE 0.08 0.1 0.15
MPLA C1 C2 C3 C4 C5 C6
MPLA C8 C10 C11 N2 N3
MPLA C15 C16 C17 C18 C19 C20
MPLA C23 C24 C25 C26 C27 C28
BOND $h
conf
fmap 2
ACTA
SHEL 999 0.837
REM <olex2.extras>
REM <HklSrc "%.\\202106165A.hkl">
REM </olex2.extras>

WGHT    0.068700    0.365600
EXTI    0.004295
FVAR       6.95603
O1    4   -0.005280    0.496209    0.869095    11.00000    0.04667    0.03470 =
         0.05474    0.00591    0.03551    0.00299
O2    4   -0.335483    0.842905    0.804128    11.00000    0.05117    0.06967 =
         0.09511   -0.00781    0.05023    0.01061
O3    4   -0.130018    0.911571    0.857938    11.00000    0.05217    0.04236 =
         0.06386   -0.00692    0.03670    0.00646
N1    3   -0.176792    0.743781    0.812439    11.00000    0.03392    0.04028 =
         0.04225   -0.00010    0.02342    0.00428
N2    3    0.160755    0.541648    0.859029    11.00000    0.04550    0.04018 =
         0.05245    0.00845    0.03547    0.00855
N3    3    0.180103    0.619537    0.816344    11.00000    0.05279    0.04695 =
         0.05496    0.00439    0.04088    0.00233
C1    1   -0.356185    0.509933    0.666448    11.00000    0.04522    0.04592 =
         0.05641   -0.00083    0.01927   -0.00238
AFIX  43
H1    2   -0.363045    0.473122    0.621956    11.00000   -1.20000
AFIX   0
C2    1   -0.432374    0.477051    0.690403    11.00000    0.04224    0.05203 =
         0.08323    0.01272    0.02443   -0.00809
AFIX  43
H2    2   -0.491013    0.418918    0.661583    11.00000   -1.20000
AFIX   0
C3    1   -0.421745    0.530030    0.756730    11.00000    0.04178    0.06638 =
         0.08367    0.02518    0.03438    0.00353
AFIX  43
H3    2   -0.471610    0.506782    0.773775    11.00000   -1.20000
AFIX   0
C4    1   -0.337497    0.617491    0.798122    11.00000    0.03886    0.06385 =
         0.05862    0.01667    0.02981    0.00767
AFIX  43
H4    2   -0.330092    0.653128    0.843268    11.00000   -1.20000
AFIX   0
C5    1   -0.263771    0.652314    0.772397    11.00000    0.02981    0.04118 =
         0.04322    0.00920    0.01776    0.00506
C6    1   -0.269012    0.597613    0.708021    11.00000    0.03485    0.03883 =
         0.04121    0.00417    0.01589    0.00190
C7    1   -0.174650    0.634796    0.690758    11.00000    0.04788    0.03323 =
         0.03767    0.00102    0.02342    0.00372
AFIX  13
H7    2   -0.211427    0.701770    0.657606    11.00000   -1.20000
AFIX   0
C8    1   -0.027375    0.655866    0.786571    11.00000    0.04044    0.03090 =
         0.03911    0.00122    0.02687    0.00231
C9    1   -0.038921    0.744102    0.837029    11.00000    0.03610    0.03027 =
         0.04111    0.00080    0.02588    0.00137
AFIX  13
H9    2   -0.031326    0.811188    0.815564    11.00000   -1.20000
AFIX   0
C10   1    0.038712    0.554214    0.843525    11.00000    0.03898    0.03167 =
         0.03692   -0.00222    0.02509    0.00102
C11   1    0.078310    0.684294    0.777009    11.00000    0.05035    0.03653 =
         0.04668    0.00049    0.03516    0.00109
C12   1    0.067614    0.775539    0.724577    11.00000    0.08020    0.04830 =
         0.07245    0.01163    0.05967    0.00365
AFIX 137
H12A  2   -0.011348    0.766163    0.660428    11.00000   -1.50000
H12B  2    0.151573    0.780555    0.733505    11.00000   -1.50000
H12C  2    0.055707    0.838859    0.745918    11.00000   -1.50000
AFIX   0
C13   1   -0.164249    0.560202    0.635193    11.00000    0.06976    0.04404 =
         0.04753   -0.00624    0.03489    0.00219
AFIX  43
H13   2   -0.124088    0.494870    0.661081    11.00000   -1.20000
AFIX   0
C14   1   -0.206043    0.578458    0.554557    11.00000    0.13894    0.07091 =
         0.06444   -0.00323    0.06723    0.01341
AFIX  93
H14A  2   -0.246836    0.642739    0.526016    11.00000   -1.20000
H14B  2   -0.195303    0.527305    0.525116    11.00000   -1.20000
AFIX   0
C15   1    0.081765    0.740389    0.940555    11.00000    0.03665    0.03173 =
         0.04094   -0.00195    0.02477    0.00475
C16   1    0.204999    0.793034    0.978407    11.00000    0.04265    0.03644 =
         0.05171   -0.00485    0.02990   -0.00082
AFIX  43
H16   2    0.212289    0.831891    0.940838    11.00000   -1.20000
AFIX   0
C17   1    0.317900    0.787974    1.072439    11.00000    0.03682    0.05197 =
         0.05757   -0.01471    0.02252   -0.00370
AFIX  43
H17   2    0.399944    0.824308    1.097681    11.00000   -1.20000
AFIX   0
C18   1    0.308521    0.729560    1.127989    11.00000    0.04788    0.06584 =
         0.04031   -0.00512    0.01877    0.01019
AFIX  43
H18   2    0.384492    0.725926    1.190746    11.00000   -1.20000
AFIX   0
C19   1    0.186848    0.676210    1.091106    11.00000    0.05795    0.06412 =
         0.04370    0.00502    0.03341    0.00990
AFIX  43
H19   2    0.181246    0.636035    1.128907    11.00000   -1.20000
AFIX   0
C20   1    0.072816    0.682322    0.997780    11.00000    0.04243    0.04932 =
         0.04592   -0.00131    0.02962    0.00221
AFIX  43
H20   2   -0.009879    0.647559    0.973315    11.00000   -1.20000
AFIX   0
C21   1   -0.224065    0.833516    0.823561    11.00000    0.04212    0.04933 =
         0.04515    0.00133    0.02707    0.00915
C22   1   -0.171374    1.012218    0.867920    11.00000    0.07595    0.05116 =
         0.07242   -0.00918    0.04930    0.01224
AFIX 137
H22A  2   -0.093411    1.059795    0.899641    11.00000   -1.50000
H22B  2   -0.200944    1.003752    0.902463    11.00000   -1.50000
H22C  2   -0.247291    1.040090    0.808300    11.00000   -1.50000
AFIX   0
C23   1    0.263591    0.461986    0.908971    11.00000    0.03811    0.03842 =
         0.04607   -0.00221    0.02496    0.00387
C24   1    0.343480    0.436586    0.885736    11.00000    0.04959    0.05254 =
         0.06005   -0.00350    0.03685    0.00622
AFIX  43
H24   2    0.327435    0.470321    0.836782    11.00000   -1.20000
AFIX   0
C25   1    0.446876    0.361186    0.935301    11.00000    0.05001    0.05865 =
         0.08336   -0.00819    0.04314    0.00944
AFIX  43
H25   2    0.500174    0.344282    0.919425    11.00000   -1.20000
AFIX   0
C26   1    0.471758    0.311068    1.007538    11.00000    0.04652    0.05649 =
         0.07670    0.00350    0.02879    0.01580
AFIX  43
H26   2    0.541341    0.260118    1.040549    11.00000   -1.20000
AFIX   0
C27   1    0.393459    0.336509    1.030809    11.00000    0.06428    0.06537 =
         0.06424    0.02006    0.03647    0.02302
AFIX  43
H27   2    0.410845    0.302750    1.080200    11.00000   -1.20000
AFIX   0
C28   1    0.288252    0.411980    0.981946    11.00000    0.05813    0.05865 =
         0.05901    0.01237    0.03980    0.01752
AFIX  43
H28   2    0.235344    0.428493    0.998194    11.00000   -1.20000
AFIX   0
HKLF 4

REM  202106165A in P21/c #14
REM R1 =  0.0460 for    3373 Fo > 4sig(Fo)  and  0.0584 for all    4178 data
REM    310 parameters refined using      0 restraints

END

WGHT      0.0687      0.3656

REM Highest difference peak  0.247,  deepest hole -0.188,  1-sigma level  0.037
Q1    1  -0.0029  0.6086  0.8143  11.00000  0.05    0.25
Q2    1  -0.0976  0.6393  0.7391  11.00000  0.05    0.19
Q3    1  -0.2104  0.5966  0.7082  11.00000  0.05    0.18
Q4    1   0.0176  0.6796  0.7792  11.00000  0.05    0.18
Q5    1   0.1202  0.8011  0.9636  11.00000  0.05    0.17
Q6    1  -0.0381  0.6868  0.8084  11.00000  0.05    0.17
Q7    1   0.3385  0.4814  0.9206  11.00000  0.05    0.17
Q8    1  -0.0981  0.7370  0.8390  11.00000  0.05    0.17
Q9    1  -0.0166  0.8237  0.6947  11.00000  0.05    0.16
Q10   1  -0.2341  0.7033  0.7819  11.00000  0.05    0.16
Q11   1  -0.2675  1.0178  0.8506  11.00000  0.05    0.16
Q12   1   0.0926  0.7535  0.6873  11.00000  0.05    0.16
Q13   1   0.1601  0.7344  0.9464  11.00000  0.05    0.16
Q14   1  -0.1020  1.0367  0.9406  11.00000  0.05    0.15
Q15   1   0.2483  0.6256  0.8127  11.00000  0.05    0.15
Q16   1   0.0583  0.7444  0.9707  11.00000  0.05    0.15
Q17   1   0.1022  0.6816  0.9602  11.00000  0.05    0.15
Q18   1   0.1402  0.8326  0.7619  11.00000  0.05    0.14
Q19   1  -0.1753  0.5930  0.6673  11.00000  0.05    0.14
Q20   1  -0.2792  0.5402  0.7064  11.00000  0.05    0.14
;
_shelx_res_checksum              18148
_shelx_hkl_file                  
;
   0   0  -2 401831. 2793.09   2
   0   0  -3 26.7585 134.918   2
   0   0  -4 59874.8 1558.52   2
   0   0  -5-68.3059 260.902   3
   0   0  -5 279.721 206.312   2
   0   0  -6 331346. 6091.19  22
   0   0  -6 335556. 4602.11   2
   0   0  -6 343734. 5558.18   3
   0   0  -7-42.8746 196.205   2
   0   0  -7 59.9835 293.865   3
   0   0  -8 4879.68 915.383  22
   0   0  -8 7198.43 797.068   2
   0   0  -8 6293.05 922.586   3
   0   0  -9 403.398 468.178  22
   0   0  -9 612.954 412.431   3
   0   0 -10 4514.67 1028.12  22
   0   0 -10 5806.18 985.186   3
   0   0 -11-126.472 121.740  18
   0   0 -11 266.805 252.453   3
   0   0 -12 3641.45 443.208  18
   0   0 -12 2950.10 371.984  27
   0   0 -13-90.7307 162.348  15
   0   0 -14 9447.26 682.228  15
   0   0 -15-106.914 181.436  15
   0   0 -16 757.503 191.498  15
   0   0 -17 107.571 98.0027  15
   0  -1   1 122023. 1304.93   1
   0  -1  -2 72765.7 1027.58   2
   0  -1  -2 71115.8 1258.50   3
   0  -1  -2 67695.7 969.682   7
   0  -1   2 70132.6 1051.30   1
   0  -1   2 71721.2 1064.22   7
   0  -1   3 82383.1 1123.33   7
   0  -1   3 81625.5 1190.65   1
   0  -1  -3 81959.7 1717.70   3
   0  -1  -3 79943.8 1379.20   2
   0  -1   4 494318. 3125.51   1
   0  -1   4 503126. 2536.47   7
   0   1  -4 505587. 4973.46   2
   0  -1  -5 13286.5 1148.72  22
   0  -1   5 14414.5 555.983   1
   0   1  -5 14302.3 930.299   2
   0  -1  -5 14041.7 958.456   3
   0  -1  -5 14333.8 798.859   2
   0   1  -5 14513.8 1182.56   3
   0  -1  -6 240098. 5345.82  22
   0   1  -6 248292. 4229.05   2
   0   1  -6 242504. 4957.95   3
   0  -1  -6 254567. 4503.18   3
   0  -1  -6 249977. 3666.68   2
   0  -1  -7-411.717 400.590  22
   0   1  -7 632.397 438.120  22
   0  -1  -7 649.715 328.441   3
   0  -1  -7 299.972 201.012   2
   0   1  -7-207.949 380.357   3
   0   1  -7 359.675 244.540   2
   0   1  -8 55036.9 2909.61  22
   0  -1  -8 54991.2 2990.62  22
   0   1  -8 59618.9 2447.14   2
   0  -1  -8 53209.8 2454.12   3
   0   1  -8 54662.6 2726.30   3
   0  -1  -9 62942.0 3454.08  22
   0   1  -9 64288.8 3352.74  22
   0   1  -9 67422.0 3231.16   3
   0  -1  -9 65226.1 2927.99   3
   0   1 -10-121.455 331.016  22
   0  -1 -10 577.042 468.702  22
   0   1 -10 4.03881 285.582   3
   0  -1 -10-30.5211 254.154   3
   0  -1 -11 28.6376 570.576  22
   0   1 -11 139.948 124.972  18
   0  -1 -11 304.210 153.665  18
   0   1 -11 244.253 387.401  22
   0   1 -11 303.270 374.313   3
   0  -1 -12 1018.33 273.857  24
   0  -1 -12 975.552 246.879  18
   0   1 -12 1136.22 258.006  27
   0  -1 -12 637.765 192.131  27
   0  -1 -13 6479.67 570.906  24
   0   1 -13 6242.64 556.067  15
   0  -1 -13 6839.75 597.555  15
   0  -1 -14 1879.11 328.300  15
   0   1 -14 2148.43 330.014  15
   0  -1 -15 1899.11 319.989  15
   0   1 -15 1798.68 294.938  15
   0   1 -16 1172.71 214.483  15
   0  -1 -16 1064.67 237.930  15
   0  -1 -17-59.6841 95.6388  15
   0   1 -17 90.7157 76.5767  15
   0  -2   0 6240.10 312.957   6
   0  -2   0 6918.54 456.776   1
   0  -2  -1 242572. 2866.89  22
   0  -2   1 225026. 2514.47   1
   0  -2  -2 70576.4 1497.24   4
   0  -2  -2 63998.4 1353.61   7
   0  -2   2 69513.1 1459.23   7
   0  -2   2 64722.4 1368.11   1
   0  -2   3 255945. 2848.68   7
   0  -2   3 260138. 2807.86   1
   0  -2  -4 569533. 6858.01  22
   0  -2   4 566442. 4140.89   7
   0  -2   4 555061. 4159.80   1
   0  -2  -4 556536. 5625.51   4
   0  -2  -5 35803.2 1930.14  22
   0  -2   5 34771.2 977.397   7
   0  -2   5 34287.1 1043.06   1
   0  -2  -6 4240.33 736.059  22
   0   2  -6 5306.25 830.850   3
   0  -2  -6 5914.08 521.425   2
   0   2  -6 5045.23 655.231   2
   0  -2  -7 32681.3 2199.05  22
   0   2  -7 36644.1 2223.31   3
   0   2  -7 38235.8 1940.54   2
   0   2  -8 91339.8 3686.18  22
   0  -2  -8 93296.0 4037.88  22
   0   2  -8 94984.2 3279.83   2
   0   2  -8 96552.8 3804.18   3
   0  -2  -9-485.827 423.207  22
   0   2  -9 1193.45 544.355  22
   0   2  -9 553.224 385.751   2
   0   2  -9 506.619 407.190   3
   0  -2 -10 18569.0 2033.09  22
   0   2 -10 27876.9 2265.11   3
   0  -2 -11 1688.74 312.260  24
   0  -2 -11 1893.28 301.912  27
   0  -2 -11 1886.53 317.360  18
   0  -2 -12 3480.50 414.174  18
   0  -2 -12 3070.95 407.173  24
   0  -2 -12 3006.93 400.785  27
   0   2 -12 3379.19 408.951  15
   0  -2 -13 11501.2 767.579  24
   0   2 -13 11259.7 729.547  15
   0  -2 -13 10323.2 730.029  15
   0   2 -14 82.2596 160.147  12
   0  -2 -14-127.691 143.543  15
   0   2 -14 112.396 125.329  15
   0   2 -15 246.546 141.534  15
   0  -2 -15 225.623 146.992  15
   0  -2 -16 121.996 120.073  15
   0  -2 -17 190.948 104.162  15
   0  -3   0-77.4437 152.737  21
   0  -3   0 79.1704 174.547   1
   0  -3   0-10.2133 85.3703   6
   0  -3  -1 129516. 2472.14  21
   0  -3  -1 124121. 2248.85   9
   0  -3   1 125337. 1745.04   6
   0  -3   1 128062. 2360.46   1
   0   3  -1 121913. 2231.05  10
   0  -3   2 10044.8 277.970   5
   0  -3  -2 8836.66 628.055   7
   0   3  -2 9846.22 733.879  10
   0  -3   2 10074.3 680.428   1
   0  -3  -2 10193.2 632.375   4
   0  -3  -3 33126.0 1545.67  22
   0  -3  -3 35252.2 1426.09   8
   0  -3  -3 29824.6 1155.53   7
   0  -3   3 31903.5 1191.23   1
   0  -3  -4 173796. 4003.28  22
   0  -3   4 168226. 2764.40   1
   0  -3  -4 174551. 3292.29   4
   0  -3  -5 101596. 3386.16  22
   0  -3   5 101310. 2154.17   1
   0  -3  -6 61286.0 2871.51  22
   0   3  -6 54820.2 2690.84   3
   0   3  -6 63214.0 2476.24   2
   0  -3  -7 17994.6 1687.97  22
   0   3  -7 17062.5 1618.03   3
   0   3  -7 19006.2 1469.60   2
   0  -3  -8 1923.86 658.494  22
   0   3  -8 2232.43 635.386  22
   0   3  -8 2160.25 541.494   2
   0   3  -8 2266.89 655.195   3
   0  -3  -9 22338.1 2182.86  22
   0   3  -9 22882.0 2064.23   3
   0   3  -9 21819.2 1794.20   2
   0  -3 -10 1775.41 773.808  22
   0   3 -10 1023.87 481.170   3
   0  -3 -11 958.298 217.544  18
   0  -3 -11 1236.24 256.908  27
   0  -3 -11 1298.03 290.976  24
   0  -3 -12 10881.7 749.936  24
   0  -3 -12 10303.9 724.078  27
   0  -3 -12 11345.8 727.922  18
   0  -3 -13 4869.49 510.217  18
   0  -3 -13 4003.05 474.998  24
   0  -3 -13 4181.10 468.701  15
   0  -3 -14 95.5637 190.566  24
   0  -3 -14 387.850 211.836  15
   0   3 -15 193.920 120.954  12
   0  -3 -15 273.401 178.835  15
   0   3 -16 10.0458 101.392  12
   0  -3 -16-20.9683 125.217  15
   0  -3 -17 269.772 115.041  15
   0  -4   0 51849.2 1731.09   9
   0  -4  -1 44239.0 1583.57   9
   0  -4   1 47996.3 1713.85   1
   0  -4  -1 47237.0 1705.73   7
   0  -4   1 47830.2 1731.47   7
   0   4  -1 45280.8 1550.45  10
   0  -4   1 42046.0 1138.39   6
   0  -4   2 3208.42 469.499   1
   0  -4  -2 4368.89 535.249   8
   0  -4   2 4158.64 523.819   7
   0  -4   2 4283.44 380.096   6
   0  -4  -2 3266.80 450.665   9
   0   4  -2 3469.00 508.011  10
   0  -4  -2 3315.50 469.837   7
   0  -4  -3 2905.90 508.405  22
   0  -4  -3 2283.03 402.438   8
   0  -4  -3 2634.32 391.869   4
   0  -4   3 2400.95 387.351   1
   0  -4   3 3037.66 470.274   7
   0  -4  -3 1625.65 319.563   7
   0  -4  -4 231516. 4861.32  22
   0  -4  -4 234524. 4019.84   4
   0  -4   4 234275. 3844.23   7
   0  -4  -4 223804. 4246.40   8
   0  -4   4 228040. 3741.91   1
   0  -4  -5 37322.5 2135.81  22
   0  -4  -5 37320.9 1889.74   8
   0  -4   5 37092.7 1523.94   7
   0  -4   5 37807.7 1531.67   1
   0  -4  -6 747.498 438.959  22
   0  -4  -6 707.998 371.101   8
   0  -4  -7 4248.56 868.253  22
   0   4  -7 5502.28 865.385   2
   0   4  -7 3887.33 839.958   3
   0  -4  -7 5738.05 854.312   8
   0  -4  -8 40314.1 2816.01  22
   0   4  -8 43563.6 2498.39   2
   0   4  -8 40068.8 2715.11   3
   0  -4  -8 40435.9 2403.00   8
   0  -4  -9 1520.66 578.834  22
   0  -4  -9 563.050 372.609   8
   0   4  -9 695.803 498.642   2
   0   4  -9 196.506 382.516   3
   0  -4 -10 30504.2 1178.16  27
   0   4 -10 31383.2 2362.04   2
   0  -4 -10 30370.9 2342.57   8
   0  -4 -11 5063.91 527.388  24
   0  -4 -11 4991.36 485.630  19
   0  -4 -11 5714.61 520.420  18
   0  -4 -11 5999.87 546.763  27
   0  -4 -12 4056.14 440.683  18
   0  -4 -12 4234.48 489.820  24
   0  -4 -13 407.919 228.531  24
   0  -4 -13 191.500 148.078  15
   0  -4 -14-291.888 205.303  24
   0  -4 -14-2.21235 141.804  15
   0  -4 -15 627.373 187.042  15
   0   4 -15 723.930 219.400  12
   0   4 -16 616.669 166.281  12
   0  -4 -16 564.261 172.086  15
   0  -4 -17-20.8936 99.1077  15
   0  -5   0-252.876 214.817  21
   0  -5   0-31.5638 244.057   9
   0   5   0-269.777 195.530  10
   0  -5   0 108.964 196.876   7
   0  -5   1 21809.1 1316.65  21
   0   5  -1 20887.5 1196.61  10
   0  -5   1 23938.2 1393.95   7
   0  -5  -1 22054.9 1334.64   7
   0  -5   1 23031.0 892.429   6
   0  -5   1 20846.4 1295.85   9
   0  -5  -1 22051.4 1276.73   9
   0   5  -2 15640.2 1120.36  10
   0  -5  -2 17484.8 978.723   4
   0  -5  -2 16481.7 1097.27   9
   0  -5   2 17328.2 1186.92   7
   0  -5  -2 17261.0 1179.51   7
   0  -5  -3 4197.15 609.577   7
   0  -5   3 3184.32 532.708   7
   0  -5  -3 4388.92 548.076   4
   0  -5  -3 4858.18 664.024   8
   0  -5   3 4567.65 618.533   1
   0  -5  -4 6513.33 872.800  22
   0  -5  -4 7007.21 856.664   8
   0  -5   4 7215.01 767.844   7
   0  -5  -4 6390.25 704.434   4
   0  -5  -5 7472.58 1041.56  22
   0  -5   5 6576.88 743.447   7
   0  -5  -5 6315.97 822.785   8
   0  -5  -6 14214.8 1523.92  22
   0  -5  -6 15579.4 1368.33   8
   0  -5  -7 2202.75 678.092  22
   0  -5  -7 2447.04 633.778   8
   0   5  -7 1844.82 633.930   3
   0   5  -7 2981.69 691.430   2
   0  -5  -8 38509.7 2841.00  22
   0   5  -8 42495.2 2631.40   2
   0   5  -8 37877.2 2782.86   3
   0  -5  -8 38521.0 2440.40   8
   0  -5  -9 32370.9 2761.90  22
   0   5  -9 30817.0 2599.93   3
   0   5  -9 36283.1 2548.18   2
   0  -5 -10 38941.3 1354.79  27
   0  -5 -10 37957.2 1358.16  19
   0  -5 -11 17985.7 948.866  19
   0  -5 -11 16732.2 926.141  24
   0  -5 -12 854.910 204.983  19
   0  -5 -12 907.070 274.928  24
   0  -5 -12 1194.90 253.572  15
   0  -5 -13 2958.84 415.926  24
   0  -5 -13 3270.64 410.444  15
   0  -5 -14-128.435 187.825  24
   0   5 -14-140.695 152.730  12
   0  -5 -14-48.4833 132.964  15
   0  -5 -15 1722.39 281.141  24
   0  -5 -15 1968.12 291.216  15
   0   5 -15 2181.52 341.833  12
   0  -5 -16-69.0668 97.9790  15
   0   5 -16 104.437 130.645  12
   0  -6   0 56434.7 2340.95  21
   0  -6   0 54071.3 2315.63   7
   0   6   0 53948.5 2022.23  10
   0  -6   0 54267.9 2275.03   9
   0  -6   1 7098.50 854.918  21
   0  -6   1 7506.76 875.628   7
   0  -6  -1 7990.04 896.751   7
   0   6  -1 8044.68 835.545  10
   0   6   1 8169.81 762.748  10
   0  -6  -1 7659.30 851.845   9
   0  -6   1 8587.93 935.691   9
   0  -6  -2 10329.9 973.258   9
   0  -6  -2 12353.7 1124.66   7
   0   6  -2 10942.8 1047.42  10
   0  -6   2 12477.9 1128.97   7
   0  -6   2 11694.3 1104.82   9
   0  -6  -2 13679.0 926.565   4
   0  -6  -3 54124.7 2004.33   4
   0  -6   3 48052.8 2205.25   7
   0  -6   3 47583.4 2281.36   9
   0  -6  -4 36369.2 2060.04   8
   0  -6   4 38332.7 1984.41   7
   0  -6  -4 41376.5 1903.10   4
   0  -6   5 4002.77 662.520   7
   0  -6  -5 3373.27 718.605   8
   0  -6  -6 1143.70 473.182   8
   0  -6  -7 795.058 404.872  22
   0  -6  -7 458.704 375.120   8
   0   6  -7 974.273 504.955   3
   0   6  -7 819.642 497.469   2
   0  -6  -8 1625.54 710.048  22
   0  -6  -8 1858.00 575.367   8
   0   6  -8 3110.69 922.091   3
   0   6  -8 3094.04 771.975   2
   0  -6  -9 26880.6 1147.80  19
   0  -6 -10 8853.76 682.655  19
   0  -6 -11 31044.6 1273.18  19
   0  -6 -11 35696.3 1332.19  15
   0  -6 -12 1428.08 316.401  24
   0  -6 -12 1050.50 239.328  19
   0  -6 -12 1524.05 303.844  15
   0  -6 -13 2693.37 396.767  24
   0  -6 -13 2630.97 369.638  19
   0  -6 -13 2727.85 363.036  15
   0  -6 -14 268.632 193.198  24
   0   6 -14-55.2215 214.702  12
   0  -6 -14 76.6251 120.073  15
   0  -6 -15 1394.90 259.010  24
   0  -6 -15 1316.18 232.295  15
   0   6 -15 1090.31 241.921  12
   0  -6 -16 478.459 115.638  15
   0   6 -16 751.318 170.939  12
   0  -7   0 151.994 258.277  21
   0  -7   0-267.469 354.402   7
   0   7   0-44.3810 195.008  10
   0  -7   0-724.975 340.285   9
   0  -7   1 2881.05 581.087  21
   0  -7  -1 3157.39 613.402   9
   0   7   1 4498.58 636.911  10
   0  -7  -1 4395.71 753.639   7
   0  -7   1 2538.60 553.866   9
   0  -7   1 4145.39 749.873   7
   0   7  -1 4430.08 703.385  10
   0  -7   2 10133.0 1125.87  21
   0  -7   2 11144.7 1179.34   7
   0  -7   2 9080.98 1065.32   9
   0  -7   3 17997.8 1494.89   7
   0  -7   3 19857.8 1596.82   9
   0  -7   4 18492.6 1621.52   9
   0  -7   4 19031.5 1548.44   7
   0  -7   5 16537.7 1533.27   9
   0  -7   6 36464.0 2325.88   9
   0  -7  -6 37771.5 2469.26   8
   0   7  -7 2915.50 800.933   2
   0   7  -7 3276.97 888.040   3
   0  -7   7 4324.41 857.778   9
   0  -7  -7 2115.58 631.021   8
   0  -7  -8-163.808 161.874  19
   0  -7  -8 280.082 224.669  11
   0  -7  -9 167.887 203.822  19
   0  -7  -9 455.425 256.924  11
   0  -7 -10 30221.3 1274.28  19
   0  -7 -11 11054.2 768.045  19
   0  -7 -12-117.171 168.714  19
   0  -7 -12 68.4776 198.521  24
   0  -7 -12 227.345 147.220  15
   0  -7 -13 283.608 167.515  19
   0  -7 -13 544.008 249.387  24
   0  -7 -13 356.784 175.213  15
   0  -7 -14 846.491 194.232  19
   0  -7 -14 1032.45 257.858  24
   0   7 -14 863.814 249.293  12
   0  -7 -14 819.287 178.642  15
   0  -7 -15 349.173 143.947  24
   0  -7 -15 509.148 128.945  15
   0   7 -15 496.119 183.211  12
   0  -8   0 3584.37 732.055   9
   0  -8   1 7378.26 1011.57  21
   0  -8   1 8829.81 1136.05   7
   0  -8   1 6165.47 962.551   9
   0  -8  -1 6873.04 952.486   9
   0  -8   2 81649.2 3469.46  21
   0  -8   2 76260.8 3353.11   9
   0  -8   3 11036.1 1320.77  21
   0  -8   3 8849.78 1161.04   9
   0  -8   4 11252.5 1364.30  21
   0  -8   4 8885.49 1185.03   9
   0  -8   5 3019.06 712.331   9
   0  -8   6 1407.25 533.367   9
   0  -8  -7 3689.49 465.911  19
   0  -8  -7 4798.28 545.537  11
   0  -8  -8 37387.3 1419.29  19
   0  -8  -8 36087.3 1493.82  11
   0  -8  -9 78819.9 2090.81  19
   0  -8  -9 84617.3 2310.32  11
   0  -8 -10 407.801 185.961  19
   0  -8 -11 1278.23 285.075  19
   0  -8 -12 1966.66 330.440  24
   0  -8 -12 2437.52 356.600  19
   0  -8 -13 375.616 190.108  19
   0  -8 -13 133.267 160.394  24
   0   8 -13 129.056 194.609  12
   0  -8 -14 2473.88 318.043  24
   0  -8 -14 2745.22 302.780  19
   0   8 -14 2656.81 340.501  12
   0   8 -15 2963.57 308.948  12
   0  -9   0-283.658 251.673   9
   0  -9   1 11347.5 1372.09   9
   0  -9   2 4952.02 881.205   9
   0  -9   3 9172.34 1248.99   9
   0  -9   4 6226.98 569.596  16
   0  -9  -4 5920.62 584.066  11
   0  -9   5 321.518 209.796  16
   0  -9  -5 155.657 161.969  25
   0  -9  -5 177.662 129.847  19
   0  -9  -5-90.9570 148.345  11
   0  -9  -6 18139.2 994.533  19
   0  -9   6 15629.0 913.975  16
   0  -9  -6 17068.0 931.423  25
   0  -9  -6 17253.5 1022.73  11
   0  -9  -7-33.3866 174.539  19
   0  -9  -7-145.180 218.232  11
   0  -9  -8 420.447 219.255  19
   0  -9  -8 484.364 256.239  11
   0  -9  -9 7458.91 652.254  19
   0  -9  -9 8588.01 765.356  11
   0  -9 -10 2540.31 401.635  19
   0  -9 -11-9.15877 164.896  19
   0  -9 -12-335.897 201.598  24
   0  -9 -12 245.582 171.051  19
   0  -9 -13 6162.00 475.512  24
   0  -9 -13 7328.19 507.434  19
   0   9 -13 5816.54 504.765  12
   0  -9 -14 685.430 136.830  19
   0  -9 -14 398.635 139.870  24
   0   9 -14 586.642 174.633  12
   0 -10   0 9771.97 708.325  16
   0 -10   0 8658.47 707.461  11
   0 -10   1 9032.63 690.863  16
   0 -10  -1 8844.58 716.391  11
   0 -10   1 10263.7 768.191  11
   0 -10   2 12180.9 801.916  16
   0 -10  -2 12677.0 760.973  25
   0 -10  -2 13335.0 884.416  11
   0 -10   2 13797.4 896.034  11
   0 -10  -3-14.6520 135.691  25
   0 -10   3 21.2626 172.395  16
   0 -10  -3 39.0046 168.588  11
   0 -10   3-152.740 177.281  11
   0 -10  -4 3640.31 450.137  25
   0 -10   4 3851.19 500.962  16
   0 -10  -4 3648.35 432.737  19
   0 -10   4 3560.87 477.468  11
   0 -10  -4 4134.27 494.478  11
   0 -10  -5 12317.1 806.494  19
   0 -10  -5 10881.3 753.503  25
   0 -10   5 11809.3 824.895  16
   0 -10  -5 12103.4 872.269  11
   0 -10  -6 416.979 190.922  19
   0 -10  -6 1041.09 304.161  11
   0 -10  -7 4967.02 539.041  19
   0 -10  -7 4921.73 565.227  11
   0 -10  -8 11127.9 784.435  19
   0 -10  -8 10301.9 820.649  11
   0 -10  -9 3776.91 460.082  19
   0 -10 -10 1205.03 280.917  19
   0 -10 -11 2588.61 353.525  24
   0 -10 -11 2143.79 318.204  19
   0  10 -11 2685.86 373.712  12
   0 -10 -12 444.498 194.715  24
   0 -10 -12 412.933 173.527  19
   0  10 -12 522.407 182.909  12
   0 -10 -13 2124.32 252.590  19
   0 -10 -13 2665.34 279.452  24
   0  10 -13 2451.56 294.096  12
   0 -11   0 127.277 231.992  16
   0 -11   0 8.59243 183.412  11
   0 -11   1 3562.71 475.481  16
   0 -11   1 2713.82 422.953  11
   0 -11  -1 3133.50 425.128  11
   0 -11  -2 9687.43 692.404  25
   0 -11   2 10304.2 761.940  16
   0 -11   2 10069.4 783.814  11
   0 -11  -2 10410.2 797.939  11
   0 -11   3 38089.4 1465.42  16
   0 -11  -3 40173.2 1410.85  25
   0 -11  -3 39816.0 1560.36  11
   0 -11   3 40276.3 1572.90  11
   0 -11  -4 7116.41 610.994  25
   0 -11   4 7095.69 657.108  16
   0 -11  -4 7223.05 686.117  11
   0 -11   4 7297.11 683.758  11
   0 -11  -5 1424.32 309.716  25
   0 -11  -5 1101.75 271.900  19
   0 -11  -5 957.625 296.729  11
   0 -11   5 745.703 240.483  11
   0 -11  -6 3361.51 432.531  19
   0 -11  -6 3754.50 490.860  11
   0 -11   6 2351.27 323.674  11
   0 -11  -7 699.980 209.161  19
   0 -11   7 504.871 215.340  11
   0 -11  -7 908.355 258.601  11
   0 -11  -8-181.999 201.180  19
   0 -11   8-36.8673 128.275  11
   0 -11  -8-218.297 196.354  11
   0 -11  -9 7817.00 607.905  19
   0 -11   9 8926.25 657.556  11
   0 -11 -10 1629.58 273.170  19
   0 -11  10 1709.45 271.214  11
   0 -11 -11 3565.03 361.696  19
   0 -11 -11 3473.34 345.496  24
   0  11 -11 3770.11 366.316  12
   0 -11 -12 3570.94 327.453  19
   0 -11 -12 2950.75 285.355  24
   0  11 -12 2706.07 272.993  12
   0 -12   0 14712.5 874.972  16
   0 -12   0 15465.2 972.244  11
   0 -12   1 131.806 187.863  16
   0 -12  -1-157.157 223.579  11
   0 -12   1-108.444 183.422  11
   0 -12  -2 997.754 250.767  25
   0 -12   2 1287.90 326.399  16
   0 -12  -2 1003.09 280.483  11
   0 -12   2 474.219 179.276  11
   0 -12  -3 3784.31 435.293  25
   0 -12   3 4079.00 509.722  16
   0 -12   3 4114.91 510.975  11
   0 -12  -3 3801.99 498.983  11
   0 -12  -4 88.9678 137.877  25
   0 -12   4 396.463 207.333  11
   0 -12  -4 195.932 200.173  11
   0 -12   5 1053.52 259.558  11
   0 -12  -5 1412.03 354.289  11
   0 -12  -6 2215.53 330.510  19
   0 -12  -6 1728.59 340.287  11
   0 -12   6 2307.21 362.673  11
   0 -12  -7 2154.51 328.620  19
   0 -12  -7 1848.13 346.425  11
   0 -12   7 1786.29 333.801  11
   0 -12  -8 5.33059 133.819  19
   0 -12   8 44.0477 122.061  11
   0 -12  -9-85.8379 117.530  19
   0 -12   9-53.9457 90.2055  11
   0 -12 -10 357.918 146.992  24
   0 -12 -10-11.5304 121.168  19
   0 -12 -11 1106.70 183.531  19
   0 -12 -11 816.950 155.169  24
   0 -13   0-267.985 199.163  11
   0 -13   1 61.8815 148.119  11
   0 -13  -1 309.973 174.944  11
   0 -13  -2 5299.14 545.902  11
   0 -13   2 5153.58 537.295  11
   0 -13  -3 982.298 282.802  11
   0 -13   3 889.038 259.897  11
   0 -13   4 947.356 247.211  11
   0 -13  -4 548.314 225.619  11
   0 -13  -5-14.6715 161.545  11
   0 -13   5 188.128 155.809  11
   0 -13   6 1841.92 299.087  11
   0 -13  -6 1904.73 331.317  11
   0 -13  -7 1241.53 219.471  19
   0 -13   7 1205.54 227.652  11
   0 -13  -7 1664.05 322.627  11
   0 -13  -8 288.283 128.552  19
   0 -13  -9 269.614 111.195  24
   0 -13  -9 441.825 141.880  19
   0 -14   0 181.784 156.579  11
   0 -14  -1 2507.94 359.930  11
   0 -14   1 2534.99 365.388  11
   0 -14  -2 570.788 210.454  11
   0 -14   2 135.579 125.147  11
   0 -14  -3-38.2948 150.993  11
   0 -14   3-166.611 160.179  11
   0 -14  -4 416.908 167.850  11
   0 -14   4 279.633 139.822  11
   0 -14   5 7881.69 514.680  11
   0 -14  -5 8889.75 593.596  11
   0 -14  -6 1396.51 246.676  11
   0 -15   0 420.780 150.226  11
   0 -15  -1 2861.48 309.696  11
   0 -15   1 2434.12 282.935  11
   0 -15   2 4808.34 368.354  11
   0 -15  -2 5569.49 416.699  11
   0 -15  -3 28.2377 95.9698  11
   0 -15  -4 1521.32 218.237  11
   1   0 -18 2480.68 275.258  15
   1   0 -17 448.457 162.561  15
   1   0 -16 1593.92 285.547  15
   1   0 -15 134.508 124.532  15
   1   0 -14 11829.8 764.933  15
   1   0 -13-28.3060 101.853  15
   1   0 -12 7967.98 1349.96  22
   1   0 -12 7173.17 1155.42   3
   1   0 -11-931.124 491.507  22
   1   0 -11-267.863 446.819   3
   1   0 -10 26434.1 2172.95  22
   1   0 -10 27413.3 1999.33   3
   1   0  -9-89.0853 392.780  22
   1   0  -9 21.0233 313.179   3
   1   0  -8 6342.71 903.195  22
   1   0  -8 6705.00 902.010   3
   1   0  -8 7564.17 737.892   2
   1   0  -7 224.326 304.501  22
   1   0  -7-220.733 284.110   3
   1   0  -7-65.1029 148.645   2
   1   0  -6 51080.7 2080.81  22
   1   0  -6 55220.2 1562.00   2
   1   0  -6 55408.4 2073.76   3
   1   0  -5 28.9623 187.753  22
   1   0  -5 22.8816 128.133   2
   1   0  -4 503404. 4915.36  22
   1   0  -3 147.121 124.701  22
  -1   0   2 199790. 2093.18  20
  -1   0   1 41.6910 50.3521   2
  -1   0   0 378988. 2747.93   2
  -1   0  -1 101.550 115.525   2
  -1   0  -2 127023. 2240.80   2
  -1   0  -3 390.220 238.261   2
  -1   0  -4 10077.0 795.242   2
  -1   0  -4 10070.0 874.225   3
  -1   0  -5-237.658 305.504   3
  -1   0  -5 348.325 214.918   2
  -1   0  -6 93070.4 2846.47   2
  -1   0  -6 87991.2 3026.75   3
  -1   0  -7 153.414 289.936  22
  -1   0  -7-75.1602 233.282   2
  -1   0  -7-309.570 392.881   3
  -1   0  -8 61205.0 3433.23  22
  -1   0  -8 61790.7 2943.09   3
  -1   0  -9 285.455 382.893  22
  -1   0  -9 255.893 371.127   3
  -1   0 -10 8350.79 618.335  18
  -1   0 -10 9021.14 1449.18  22
  -1   0 -11 264.713 167.728  18
  -1   0 -11 53.7545 122.037  27
  -1   0 -12-100.318 140.262  27
  -1   0 -12 78.8135 141.438  18
  -1   0 -13 84.8633 140.985  15
  -1   0 -14 5928.45 521.904  15
  -1   0 -15 119.109 161.311  15
  -1   0 -16-126.695 113.187  15
   1   1 -18 255.862 123.310  15
   1  -1 -18-3.43813 113.347  15
   1   1 -17 1004.62 220.195  15
   1  -1 -17 887.768 192.031  15
   1  -1 -16 197.435 152.289  15
   1   1 -16 94.3876 144.578  15
   1  -1 -15 134.721 143.698  15
   1   1 -15 426.523 170.409  15
   1   1 -14 1939.62 319.780  15
   1  -1 -14 1885.64 327.640  15
   1   1 -14 2341.88 377.752  12
   1  -1 -13-139.142 174.244  24
   1   1 -13 114.626 117.986  15
   1   1 -13 468.326 208.967  12
   1  -1 -13 312.994 175.120  15
   1  -1 -12 771.903 210.005  18
   1  -1 -12 1379.61 612.972  22
   1  -1 -12 835.248 245.342  24
   1  -1 -12 1004.97 220.133  27
   1  -1 -11 1924.20 719.728  22
   1   1 -11 1842.83 675.396  22
   1   1 -11 2264.68 730.971   3
   1  -1 -10 22920.3 2090.71  22
   1   1 -10 25242.2 2049.31  22
   1  -1 -10 24292.1 1851.93   3
   1   1 -10 25107.5 1990.13   3
   1  -1  -9 5437.65 941.142  22
   1   1  -9 3782.60 756.876  22
   1   1  -9 4653.86 651.567   2
   1   1  -9 4239.79 800.818   3
   1  -1  -9 5282.62 782.549   3
   1  -1  -8 75022.8 3182.29  22
   1   1  -8 76841.2 3038.30  22
   1   1  -8 76259.9 2454.23   2
   1  -1  -8 75366.8 2771.40   3
   1   1  -8 75387.7 3030.50   3
   1  -1  -7 23189.3 1646.13  22
   1   1  -7 27048.1 1642.76  22
   1  -1  -7 26230.5 1048.77   2
   1   1  -7 25254.8 1307.21   2
   1  -1  -7 25911.8 1497.40   3
   1   1  -7 27276.3 1695.23   3
   1   1  -6 110581. 2933.45  22
   1  -1  -6 104637. 3120.26  22
   1   1  -6 112838. 3151.00   3
   1  -1  -6 109104. 1896.65   2
   1  -1  -6 111600. 2784.64   3
  -1  -1   6 115336. 1718.87   7
   1  -1  -5 326083. 4902.16  22
   1   1  -5 322567. 4371.15  22
   1  -1  -5 332541. 2710.47   2
   1   1  -4 33250.3 1160.88  22
   1  -1  -4 32496.2 632.581   2
   1   1  -3 646130. 3797.63  22
   1  -1  -3 663224. 3300.84   1
  -1   1   2 672257. 3411.21  20
   1  -1  -2 659416. 3447.16   1
  -1  -1   1 316.155 101.344  20
  -1   1   1 292.330 76.2078   5
   1   1  -1 308.140 66.2826   3
   1  -1  -1 380.327 106.500   1
  -1  -1   0 154419. 1669.07  20
   1  -1   0 151661. 1604.02   9
  -1   1   0 152742. 1926.14   2
  -1   1   0 148819. 1259.09   4
  -1   1  -1 2246.36 315.976   2
  -1  -1  -1 2252.07 270.053   2
  -1  -1  -1 2357.39 207.317   3
  -1  -1  -2 12318.7 635.477   3
  -1   1  -2 13416.6 790.196   2
  -1  -1  -2 12253.6 668.859   2
  -1  -1  -2 12197.7 454.899   7
  -1  -1  -3 533.514 205.217   2
  -1  -1  -3 359.788 156.074   3
  -1  -1  -3 469.901 74.0505   7
  -1   1  -3 202.012 198.975   2
  -1  -1  -4 10497.8 868.996   4
  -1  -1  -4 8719.98 742.034   3
  -1   1  -4 8188.93 752.748   2
  -1  -1  -4 9102.80 720.899   2
  -1  -1  -5 21934.0 1302.31   3
   1  -1   5 20597.6 949.368   1
  -1  -1  -5 19916.3 1151.31   2
  -1   1  -5 19241.7 1259.55   2
  -1  -1  -6 69031.1 3196.03  22
  -1   1  -6 71412.0 2612.69   2
  -1  -1  -6 69817.3 2554.41   3
  -1  -1  -6 73319.7 2380.03   2
  -1   1  -6 65497.6 2804.44   3
  -1  -1  -7 934.912 410.965  22
  -1   1  -7 1291.53 525.358   3
  -1   1  -7 664.672 228.014   2
  -1  -1  -7 1479.67 390.916   2
  -1  -1  -7 1880.93 515.565   3
  -1   1  -8 8623.16 1281.63  22
  -1  -1  -8 9178.19 1323.57  22
  -1   1  -8 11788.9 1213.90   2
  -1   1  -8 11530.9 1355.12   3
  -1  -1  -8 11687.5 1201.03   3
  -1  -1  -9 435.306 476.759  22
  -1   1  -9 930.076 541.013  22
  -1   1  -9 1121.70 521.421   3
  -1  -1 -10 258.710 164.895  27
  -1   1 -10 137.789 148.214  18
  -1  -1 -10 180.377 148.982  18
  -1   1 -10-69.8815 320.682  22
  -1   1 -10 357.834 366.978   3
  -1  -1 -11 315.121 204.893  18
  -1  -1 -11 120.813 157.398  24
  -1   1 -11 241.694 138.950  27
  -1   1 -11-56.8484 165.426  18
  -1  -1 -11 155.454 126.830  27
  -1  -1 -12 9368.16 686.491  18
  -1   1 -12 9475.45 665.953  27
  -1  -1 -12 9070.21 671.346  27
  -1  -1 -12 8856.91 654.101  24
  -1   1 -13 3808.47 437.176  15
  -1  -1 -13 2806.92 389.222  15
  -1  -1 -14 1243.33 251.066  15
  -1   1 -14 1450.47 276.218  15
  -1  -1 -15-61.4677 143.632  15
  -1   1 -15 177.278 106.655  15
  -1  -1 -16-126.802 114.818  15
  -1   1 -16 99.0040 90.0527  15
   1  -2 -18 4382.52 364.318  15
   1   2 -17-36.1575 114.905  15
   1  -2 -17-139.388 177.718  15
   1   2 -16 347.537 185.617  12
   1   2 -16 180.796 128.244  15
   1  -2 -16 136.921 175.921  15
   1   2 -15 4473.55 504.551  12
   1   2 -15 3701.73 416.106  15
   1  -2 -15 3116.17 416.771  15
   1  -2 -14 2838.88 398.825  24
   1   2 -14 2698.75 360.844  15
   1  -2 -14 2414.42 371.189  15
   1   2 -14 2901.03 419.812  12
   1  -2 -13 8793.01 672.279  24
   1   2 -13 8388.30 621.838  15
   1  -2 -13 9236.96 679.315  15
   1  -2 -12 18642.7 902.131  18
   1  -2 -12 18386.6 922.222  27
   1  -2 -12 18008.1 918.692  24
   1  -2 -11 5603.98 1164.99  22
   1   2 -11 1722.17 580.679   3
   1  -2 -10 272.053 307.479  22
   1   2 -10-40.0322 441.681   3
   1   2  -9 76746.0 3214.29  22
   1  -2  -9 76620.8 3604.83  22
   1   2  -9 76378.8 2872.54   2
   1   2  -9 74304.3 3352.76   3
   1  -2  -8 101837. 3880.64  22
   1   2  -8 101282. 3407.06  22
   1   2  -8 104786. 3133.35   2
   1   2  -8 96208.7 3585.20   3
   1   2  -7 22307.2 1437.27  22
   1  -2  -7 21344.9 1628.44  22
   1   2  -7 22383.5 1618.57   3
   1   2  -6 9329.06 836.244  22
   1  -2  -6 8181.14 923.973  22
  -1  -2   6 8651.63 580.421   7
   1   2  -6 7440.54 912.355   3
   1  -2  -5 14847.3 1133.60  22
  -1  -2   5 16060.9 801.031   7
   1   2  -5 14200.7 1105.38   3
  -1  -2   4 100028. 2010.05   7
  -1   2   3 533177. 2963.55  20
   1  -2  -3 529794. 4082.87   1
  -1  -2   3 526456. 4557.03   7
  -1  -2   3 533025. 3520.56   5
   1  -2  -2 137396. 2088.20   1
  -1  -2   2 138513. 1554.66   5
   1  -2  -1 204216. 1936.99  21
  -1  -2   1 203606. 1747.41  22
   1   2  -1 186515. 1800.11  10
   1  -2  -1 188519. 2328.21   8
  -1  -2   1 204122. 2263.63   6
  -1   2   1 195228. 1542.72   5
   1  -2  -1 186964. 2475.57   1
  -1  -2   0 74381.2 1542.30  22
  -1  -2   0 72237.1 1225.40  20
   1  -2   0 74442.3 1600.14   1
  -1  -2   0 75223.4 1532.47   8
  -1  -2  -1 44529.7 1502.60  22
  -1  -2  -1 44482.2 876.156  20
   1  -2   1 41472.8 1253.67  23
   1  -2   1 44192.1 1271.03   1
  -1  -2  -1 44397.2 1252.39   8
  -1  -2  -1 45027.9 1232.12   7
  -1  -2  -1 42664.7 993.537   9
  -1  -2  -2 970717. 5530.96   7
   1  -2   2 999999. 6273.14   1
  -1  -2  -3 366960. 5619.15  22
   1  -2   3 364220. 3960.97   1
  -1  -2  -3 377091. 4787.61   4
  -1   2  -3 366436. 4887.81   2
  -1  -2  -3 369102. 3755.09   3
  -1  -2  -4 414275. 6744.24  22
  -1   2  -4 428167. 5780.69   2
  -1  -2  -4 437715. 5713.77   4
  -1  -2  -4 419640. 4723.39   2
   1  -2   4 431355. 4456.73   1
  -1  -2  -5 36084.5 2185.35  22
  -1   2  -5 36931.8 1837.46   2
  -1  -2  -5 37910.1 1535.05   2
   1  -2   5 34921.8 1309.95   1
  -1  -2  -5 37857.2 1586.53   3
  -1  -2  -6 7889.25 1110.71  22
  -1   2  -6 6160.86 953.267   3
  -1  -2  -6 8464.61 789.932   2
  -1  -2  -6 7511.84 790.816   3
  -1   2  -6 8686.51 981.020   2
  -1  -2  -7 1180.75 600.436  22
  -1   2  -7 821.305 365.675   2
  -1   2  -7 623.707 486.717   3
  -1  -2  -7 1450.74 413.044   3
  -1  -2  -8 16351.3 1837.96  22
  -1   2  -8 17908.6 1732.32   3
  -1   2  -8 17475.0 1569.82   2
  -1  -2  -9 366.722 261.940  22
  -1   2  -9 57.1319 290.589   3
  -1  -2 -10 19647.8 942.241  24
  -1   2 -10 18785.6 935.486  18
  -1  -2 -10 18200.6 919.540  27
  -1  -2 -11 582.266 208.294  24
  -1  -2 -11 762.318 215.009  18
  -1  -2 -11 367.389 171.137  27
  -1  -2 -12 450.952 162.576  24
  -1  -2 -12 719.022 213.319  27
  -1  -2 -12 742.050 227.999  18
  -1   2 -12 1051.29 239.361  15
  -1  -2 -13 10.4595 149.721  24
  -1  -2 -13-97.1622 165.307  15
  -1   2 -13 204.056 156.817  15
  -1   2 -13 111.234 172.281  12
  -1  -2 -14 2372.06 349.916  15
  -1   2 -14 2427.46 318.034  15
  -1  -2 -15 2535.83 327.071  15
  -1  -2 -16 291.803 128.145  15
   1  -3 -18 424.034 142.096  15
   1  -3 -17 150.479 117.403  15
   1   3 -17-40.8612 114.503  12
   1  -3 -16 412.714 188.334  15
   1   3 -16 498.634 193.743  12
   1  -3 -15 1580.86 316.176  24
   1  -3 -15 2167.40 345.156  15
   1  -3 -14 681.506 240.353  24
   1   3 -14 935.521 291.256  12
   1  -3 -14 429.372 154.125  15
   1  -3 -13 1549.69 335.458  24
   1  -3 -13 2138.84 374.062  15
   1  -3 -12 5301.61 519.570  24
   1  -3 -12 5082.67 476.266  18
   1  -3 -11 15541.1 1930.81  22
   1   3 -11 13759.7 1665.40   3
   1  -3 -10 3068.15 905.749  22
   1   3 -10 2492.50 685.219   3
   1   3 -10 2927.01 680.295   2
   1  -3  -9 88433.4 4024.91  22
   1   3  -9 94199.9 3422.75   2
   1   3  -9 92274.6 3888.01   3
   1  -3  -8 10056.8 1281.77  22
   1   3  -8 9116.22 1199.01   3
   1  -3  -7 253273. 5840.30  22
   1   3  -7 262784. 4719.33  22
   1   3  -7 250103. 5683.03   3
   1  -3  -6 3250.42 637.759  22
   1   3  -6 3952.46 748.267   3
  -1  -3   6 2853.71 411.919   7
   1  -3  -5 40362.4 1956.62  22
  -1  -3   5 39589.9 1451.54   7
   1  -3  -4 14016.7 1051.74  22
  -1  -3   4 12829.2 626.851   5
   1  -3  -4 13626.5 924.381   8
  -1   3   3 88832.9 1086.05  20
  -1  -3   3 91737.3 1407.81   5
   1  -3  -3 88157.3 2021.43   1
  -1  -3   2 104353. 1882.62   6
   1  -3  -2 103894. 2188.51   1
   1  -3  -2 103664. 1451.08   4
  -1  -3   2 102655. 1375.35   5
   1  -3  -1 15344.3 719.054  21
   1  -3  -1 15373.9 866.652   1
   1   3  -1 14616.3 647.993  10
   1  -3  -1 17282.5 404.194   4
  -1   3   1 14946.0 440.397   5
  -1  -3   1 15405.4 706.749   6
  -1  -3   0 740720. 5410.63  22
   1  -3   0 790417. 2535.52   6
   1  -3   1 109545. 2372.87   1
  -1  -3  -1 108816. 2024.82   9
  -1  -3  -1 113304. 2344.63   7
  -1  -3  -2 45124.4 1815.72  22
   1  -3   2 42673.6 1454.98  23
  -1  -3  -2 44373.2 1561.68   8
  -1  -3  -2 41217.7 1400.31   7
  -1  -3  -2 45307.8 1592.25   4
  -1   3  -2 41785.5 1694.38  10
   1  -3   2 40102.1 1479.31   1
   1  -3   3 26903.0 1136.81  23
  -1  -3  -3 27450.1 1606.49  22
   1  -3   3 27082.8 1239.09   1
  -1  -3  -3 27449.4 1116.42   7
  -1  -3  -3 30002.1 1434.17   4
  -1  -3  -3 27443.5 1354.50   8
  -1  -3  -4 6865.71 908.816  22
   1  -3   4 8604.57 721.477   1
  -1   3  -4 8050.86 883.294   2
  -1  -3  -4 8387.65 839.111   4
  -1  -3  -5 535.246 469.317  22
   1  -3   5 22.7261 143.717   1
  -1   3  -5 15.6441 295.176   2
  -1  -3  -5 385.398 275.742   4
  -1  -3  -6 85805.3 3737.37  22
  -1   3  -6 90463.6 3270.55   2
  -1   3  -6 78566.2 3446.50   3
  -1  -3  -7 3019.43 767.168  22
  -1   3  -7 2748.86 752.533   3
  -1   3  -7 2234.67 550.839   2
  -1  -3  -8 10605.9 1496.51  22
  -1   3  -8 10680.3 1280.71   2
  -1   3  -8 11616.0 1444.82   3
  -1  -3  -9 3217.36 920.282  22
  -1   3  -9 2450.11 719.455   3
  -1   3  -9 3709.45 807.718   2
  -1  -3 -10 5533.51 525.314  24
  -1  -3 -10 5486.92 501.384  18
  -1  -3 -10 5394.51 510.756  27
  -1  -3 -11 8769.33 650.350  18
  -1  -3 -11 9377.87 691.577  24
  -1  -3 -11 7937.43 635.090  27
  -1  -3 -12 7998.75 631.808  18
  -1  -3 -12 6921.79 600.738  24
  -1  -3 -12 7843.13 635.830  27
  -1  -3 -13 2822.28 378.817  24
  -1  -3 -13 3137.18 405.134  15
  -1  -3 -14 9717.71 668.514  15
  -1   3 -14 9859.30 683.063  12
  -1  -3 -15 2816.22 341.646  15
  -1  -3 -16 17.9199 104.086  15
   1  -4 -18 2115.61 232.121  15
   1   4 -17 358.031 160.176  12
   1  -4 -17 251.948 132.683  15
   1  -4 -16 378.749 173.770  15
   1   4 -16 329.404 154.678  12
   1  -4 -15 2403.62 369.870  24
   1  -4 -15 1983.98 329.253  15
   1   4 -15 2065.15 369.044  12
   1  -4 -14 2513.89 369.142  24
   1   4 -14 2410.32 391.007  12
   1  -4 -14 2891.66 402.717  15
   1  -4 -13 7800.25 648.147  24
   1  -4 -13 8995.79 679.901  15
   1  -4 -12 541.147 181.684  19
   1  -4 -12 969.919 272.738  24
   1  -4 -12 886.122 242.946  15
   1  -4 -11 40314.7 1364.33  24
   1  -4 -10 13194.8 1725.02  22
   1   4 -10 15770.7 1599.69   2
   1   4 -10 13048.3 1624.98   3
   1  -4  -9 4329.78 937.641  22
   1   4  -9 6525.20 964.977   2
   1   4  -9 3905.69 855.004   3
   1  -4  -8 2006.27 635.305  22
   1   4  -8 1701.87 643.576   3
   1  -4  -7 21237.7 1770.66  22
   1  -4  -7 19855.8 1513.24   8
   1   4  -7 17139.0 1597.71   3
   1  -4  -6 8198.33 1041.99  22
   1  -4  -6 7526.23 871.350   8
   1  -4  -5 12715.0 1199.30  22
  -1  -4   5 12527.5 670.056   5
   1  -4  -5 12767.7 1057.69   8
  -1  -4   5 14347.4 998.393   7
  -1  -4   4 49977.2 1857.21   7
  -1  -4   4 50090.7 1104.94   5
   1  -4  -4 47095.9 1845.31   8
  -1   4   3 178426. 1575.47  20
  -1  -4   3 182993. 1817.91   5
  -1  -4   3 183567. 3510.48   7
   1  -4  -3 177953. 3444.00   8
   1  -4  -2 42630.8 1054.21   4
   1   4  -2 38440.2 1398.10  10
   1  -4  -2 38928.0 1561.20   8
  -1  -4   2 39998.0 1638.64   7
   1  -4  -2 35793.1 1481.06   9
   1  -4  -2 37737.6 1538.42   1
  -1  -4   1 5197.43 628.386  21
   1  -4  -1 5352.01 577.747   9
   1  -4  -1 6061.24 311.151   4
  -1   4   1 5112.69 245.738   5
  -1  -4   1 6014.03 645.017   7
   1  -4  -1 5414.30 604.601   1
   1   4  -1 4810.14 453.603  10
   1  -4  -1 5441.50 606.205   7
  -1  -4   0 82804.8 2449.86  21
  -1  -4   0 84771.8 2359.85   7
  -1  -4   0 78527.1 2104.50   9
   1  -4   0 80819.0 2232.74   9
   1  -4   0 83716.9 2303.81   1
   1  -4   0 82602.2 2285.84   7
   1   4   0 77514.0 1603.35  10
  -1  -4  -1 467.278 253.486  22
  -1  -4  -1 730.846 293.475   8
  -1   4  -1 325.227 209.474  10
  -1  -4  -1 914.549 277.018   7
   1  -4   1 407.304 233.047   9
   1  -4   1 479.161 111.991   6
  -1  -4  -1 456.664 212.540   9
   1  -4   1 567.304 260.677   1
   1  -4   1 750.331 265.513   7
  -1  -4  -2 16547.6 1159.79  22
  -1   4  -2 16212.7 1130.42  10
   1  -4   2 16371.5 1056.78   1
   1  -4   2 15846.6 1045.58   9
  -1  -4  -2 14938.2 1044.51   8
  -1  -4  -2 15742.1 1008.38   7
  -1  -4  -3 46951.0 2182.94  22
  -1  -4  -3 47699.0 1950.18   8
   1  -4   3 47554.5 1824.04   1
  -1  -4  -3 48774.1 1930.64   4
  -1  -4  -3 49447.6 1748.33   7
  -1  -4  -4 9683.55 1128.82  22
  -1  -4  -4 11922.9 1052.16   4
  -1  -4  -4 11043.5 816.157   7
  -1  -4  -4 10014.4 962.620   8
   1  -4   4 10182.5 852.654   1
  -1   4  -4 12550.5 1147.54   2
  -1  -4  -5 6706.37 1017.11  22
   1  -4   5 8475.89 812.802   1
  -1  -4  -5 7966.72 916.283   8
  -1  -4  -5 8066.43 942.905   4
  -1   4  -5 7512.46 951.843   2
  -1  -4  -6 201.982 284.155  22
  -1   4  -6 280.998 274.600   2
  -1  -4  -6 411.931 374.469   8
  -1  -4  -7 446.871 284.541  22
  -1  -4  -7 1296.63 443.448   8
  -1   4  -7 660.101 447.664   2
  -1  -4  -8 373.660 349.517  22
  -1   4  -8 591.491 464.759   3
  -1   4  -8 165.690 379.421   2
  -1  -4  -8 227.764 205.255   8
  -1  -4  -9 19678.9 952.771  27
  -1  -4  -9 19889.3 1865.92   8
  -1   4  -9 23184.9 2096.05   2
  -1  -4 -10 3050.79 380.188  18
  -1  -4 -10 3348.71 409.591  27
  -1  -4 -10 3485.53 444.053  24
  -1  -4 -11 17407.9 911.059  18
  -1  -4 -11 15674.0 899.897  24
  -1  -4 -11 16477.2 919.337  27
  -1  -4 -12 6898.20 608.401  24
  -1  -4 -12 6632.58 560.462  18
  -1  -4 -13 672.487 227.538  24
  -1  -4 -13 745.988 240.010  15
  -1  -4 -14 8046.47 584.906  24
  -1   4 -14 8291.25 631.579  12
  -1  -4 -14 8211.43 593.224  15
  -1  -4 -15 886.823 196.251  15
  -1   4 -15 985.855 214.635  12
  -1  -4 -16 357.025 127.442  15
   1  -5 -17 284.784 129.875  15
   1   5 -17 315.442 144.139  12
   1   5 -16-27.2795 137.702  12
   1  -5 -16 32.2643 135.998  15
   1  -5 -15 2447.28 359.223  24
   1  -5 -15 2706.79 369.421  15
   1   5 -15 2551.12 391.758  12
   1  -5 -14 1871.27 344.761  24
   1  -5 -14 1899.52 309.219  19
   1   5 -14 1736.78 353.061  12
   1  -5 -14 1426.90 277.101  15
   1  -5 -13 23349.0 1110.25  24
   1  -5 -13 24628.8 1108.12  19
   1  -5 -13 23837.8 1089.75  15
   1  -5 -12 1759.08 346.406  24
   1  -5 -12 1201.02 237.597  19
   1  -5 -12 1729.95 324.481  15
   1  -5 -11 3004.19 393.278  19
   1  -5 -10 17601.2 2069.81  22
   1   5 -10 16931.1 1764.87   2
   1  -5 -10 17902.2 1778.90   8
   1   5 -10 19054.8 2050.95   3
   1  -5  -9 42208.7 3013.86  22
   1   5  -9 44379.9 2676.43   2
   1  -5  -9 40276.8 2529.10   8
   1   5  -9 40787.3 2830.93   3
   1  -5  -8 21402.6 2023.15  22
   1  -5  -8 20296.7 1683.12   8
   1   5  -8 19934.1 1925.26   3
   1  -5  -7 424.588 397.159  22
   1   5  -7-495.496 465.757   3
  -1  -5   6 577.487 280.838   7
   1  -5  -6 602.861 286.580   8
  -1  -5   5 10714.3 966.331   7
   1  -5  -5 9523.83 971.971   8
   1  -5  -4 4990.06 691.195   8
  -1  -5   4 6427.59 631.511   6
  -1  -5   4 5853.95 735.402   7
  -1  -5   3 71428.4 1946.53   6
   1  -5  -3 69757.0 2418.57   8
  -1  -5   3 70686.5 2439.09   7
  -1  -5   2 114.642 214.834  21
  -1  -5   2 188.676 163.020   6
   1  -5  -2 351.760 252.773   1
  -1  -5   2-61.7164 249.688   7
   1  -5  -2 315.607 113.228   4
   1  -5  -2 97.6974 178.125   9
  -1  -5   1 70697.2 2507.04  21
   1  -5  -1 74257.3 2220.05  21
  -1  -5   1 71798.5 1873.33   6
   1  -5  -1 73480.2 2410.12   1
   1   5  -1 70640.4 1938.80  10
   1  -5  -1 70739.1 2346.17   9
  -1  -5   1 70400.3 2437.73   7
   1  -5   0 23533.5 1286.76  21
  -1  -5   0 21246.7 1387.15  21
  -1   5   0 23802.1 1324.73  10
   1  -5   0 22503.6 1356.86   9
   1  -5   0 23122.0 1367.81   1
  -1  -5   0 22601.9 1387.58   7
  -1  -5   0 23124.5 1291.09   9
   1   5   0 22876.4 1017.74  10
   1  -5   1 56020.9 2153.38   1
  -1  -5  -1 56256.9 2157.32   7
   1  -5   1 58371.3 2185.34   9
  -1   5  -1 52370.7 2075.32  10
  -1  -5  -1 51750.6 1921.61   9
  -1  -5  -2 165411. 3937.64  22
  -1  -5  -2 156344. 3744.04   8
   1  -5   2 159330. 3651.14   1
  -1  -5  -2 163566. 3654.31   7
  -1  -5  -2 171644. 3564.34   4
  -1   5  -2 159114. 3909.22  10
   1  -5   2 165656. 3781.68   9
  -1  -5  -3 116085. 3624.46  22
   1  -5   3 120305. 3355.48   9
  -1  -5  -3 120916. 3377.63   8
  -1  -5  -3 118071. 3079.14   7
   1  -5   3 122847. 3239.99   1
  -1  -5  -3 124901. 3265.84   4
  -1  -5  -4 20678.3 1662.49  22
  -1  -5  -4 19235.6 1390.63   4
   1  -5   4 17373.4 1310.12   9
   1  -5   4 20295.6 1349.63   1
  -1  -5  -4 20064.5 1441.67   8
  -1  -5  -5 6056.59 1010.64  22
  -1  -5  -5 5181.99 795.535   8
   1  -5   5 5867.86 781.371   9
  -1   5  -5 5092.74 840.758   2
  -1  -5  -5 5539.39 803.920   4
  -1  -5  -6 23422.2 2070.65  22
  -1   5  -6 22526.9 1843.78   2
   1  -5   6 24087.2 1641.39   9
  -1  -5  -6 22378.6 1737.85   8
  -1  -5  -7 6336.39 1173.17  22
  -1  -5  -7 4679.73 862.212   8
  -1   5  -7 5595.95 963.495   2
  -1   5  -7 4642.16 1048.29   3
  -1  -5  -8 35784.4 2906.05  22
  -1  -5  -8 43014.2 2677.71   8
  -1   5  -8 39004.4 2947.18   3
  -1  -5  -9 7551.97 607.247  19
  -1  -5  -9 7489.25 595.515  27
  -1  -5 -10 1194.48 269.165  19
  -1  -5 -10 754.726 245.964  27
  -1  -5 -11 4404.35 455.756  18
  -1  -5 -11 4528.98 476.354  19
  -1  -5 -11 4190.37 482.460  24
  -1  -5 -11 4706.47 495.765  27
  -1  -5 -12 6536.45 540.809  18
  -1  -5 -12 6351.84 579.878  24
  -1  -5 -13 3948.80 446.490  24
  -1  -5 -13 3551.79 410.811  15
  -1  -5 -14 258.297 168.811  24
  -1  -5 -14 177.231 131.447  15
  -1   5 -14 29.5741 147.115  12
  -1   5 -15 307.762 127.610  12
  -1  -5 -15 264.537 123.134  15
   1  -6 -17 200.739 105.200  15
   1   6 -17 212.358 118.230  12
   1  -6 -16 39.3523 102.587  15
   1   6 -16-188.804 159.221  12
   1  -6 -15 185.503 112.409  19
   1  -6 -15 93.1095 204.551  24
   1  -6 -15-253.356 158.343  15
   1   6 -15 374.779 176.510  12
   1  -6 -14 1689.39 333.679  24
   1  -6 -14 1090.79 254.616  19
   1   6 -14 1008.55 293.149  12
   1  -6 -14 1169.84 245.157  15
   1  -6 -13 207.227 176.493  19
   1  -6 -13 695.683 261.808  24
   1  -6 -13 613.555 214.709  15
   1  -6 -12 3486.59 432.416  19
   1  -6 -12 3241.85 439.720  24
   1  -6 -12 3248.12 411.077  15
   1  -6 -11 25586.8 1150.04  19
   1  -6 -11 26967.8 1130.98  15
   1  -6 -10 35869.3 1341.98  19
   1   6  -9 4199.40 955.624   3
   1   6  -9 7615.99 1175.34   2
   1  -6  -9 6592.70 1058.82   8
   1   6  -8 13700.2 1669.39   3
   1  -6  -8 16600.2 1614.87   8
   1   6  -7 12542.0 1506.95   3
   1  -6  -7 11393.8 1277.33   8
   1  -6  -6-54.6951 248.794   8
  -1  -6   6 555.822 288.335   7
   1  -6  -5 98160.2 3382.32   8
  -1  -6   5 101947. 3269.39   7
  -1  -6   4 21920.6 1202.45   6
  -1  -6   4 20520.9 1476.42   7
   1  -6  -4 20590.9 1517.75   8
  -1  -6   3 9980.52 1034.60   7
  -1  -6   3 11209.4 819.975   6
  -1  -6   2 19206.4 1480.03  21
  -1  -6   2 21076.5 1506.32   7
  -1  -6   2 21293.7 1100.62   6
   1  -6  -1 6946.24 755.971  21
  -1  -6   1 6933.38 881.434  21
  -1  -6   1 6280.53 800.795   9
  -1  -6   1 7003.97 850.362   7
   1  -6  -1 6444.74 802.704   9
  -1   6   1 5266.15 669.055  10
   1   6  -1 6865.94 691.082  10
   1  -6   0 39852.3 1858.36  21
   1  -6   0 39322.4 1984.77   9
  -1  -6   0 42042.1 2077.83   7
  -1  -6   0 38356.5 1880.68   9
   1  -6   0 40851.1 2038.37   1
  -1   6   0 39148.9 1885.21  10
  -1  -6  -1 22512.1 1427.93   9
   1  -6   1 25807.1 1625.02   1
   1  -6   1 26438.2 1660.28   9
  -1  -6  -1 26038.0 1641.17   7
  -1   6  -1 24287.4 1554.57  10
   1  -6   2 11489.0 1118.29   9
   1  -6   2 9901.66 1027.74   1
  -1  -6  -2 11639.1 1102.28   7
  -1  -6  -2 13075.3 1057.90   4
  -1   6  -2 9886.96 1069.45  10
  -1  -6  -3 8872.29 1063.49  22
  -1  -6  -3 7937.04 896.876   7
  -1  -6  -3 8683.58 924.625   4
   1  -6   3 8192.98 934.335   1
   1  -6   3 9323.22 1034.85   9
  -1  -6  -4 12419.4 1355.62  22
  -1  -6  -4 14090.2 1257.85   4
  -1  -6  -4 11634.1 1230.12   8
   1  -6   4 13614.9 1275.63   9
   1  -6   4 12607.0 1173.61   1
  -1  -6  -5 18220.3 1780.73  22
  -1  -6  -5 19488.9 1661.09   8
   1  -6   5 18604.3 1513.29   9
  -1   6  -5 16837.0 1621.06   2
  -1  -6  -5 17225.6 1473.26   4
  -1  -6  -6 41230.6 2839.22  22
  -1  -6  -6 34147.9 2294.07   8
   1  -6   6 39021.1 2267.98   9
  -1   6  -6 36177.2 2467.44   2
  -1  -6  -7 7339.47 1286.81  22
  -1  -6  -7 6286.54 1017.51   8
  -1   6  -7 6330.52 1233.66   3
  -1   6  -7 7840.52 1234.07   2
  -1  -6  -8 28469.0 1178.64  19
  -1  -6  -8 29356.3 1148.74  27
  -1  -6  -8 30735.1 1349.80  11
  -1  -6  -9 1384.70 284.054  19
  -1  -6  -9 1662.02 302.283  27
  -1  -6 -10 1942.66 333.270  19
  -1  -6 -11 13612.8 831.609  19
  -1  -6 -11 12774.4 825.562  24
  -1  -6 -12 4103.58 475.342  24
  -1  -6 -12 4296.23 448.880  19
  -1  -6 -12 4298.83 449.588  15
  -1  -6 -13 6410.19 540.866  24
  -1  -6 -13 6648.70 515.931  15
  -1  -6 -14 700.364 196.032  24
  -1  -6 -14 1065.33 211.669  15
  -1   6 -14 1149.99 253.107  12
  -1   6 -15 174.226 121.556  12
  -1  -6 -15 135.181 92.0856  15
   1   7 -16 129.072 129.833  12
   1  -7 -16 94.7229 92.8821  15
   1  -7 -15 3015.60 342.980  19
   1  -7 -15 2612.53 345.829  24
   1  -7 -15 2987.14 319.899  15
   1   7 -15 2918.24 392.608  12
   1  -7 -14 5860.12 516.437  19
   1  -7 -14 5242.40 517.624  24
   1  -7 -14 5763.72 483.495  15
   1   7 -14 5424.00 568.164  12
   1  -7 -13 128.477 195.751  24
   1  -7 -13 74.8539 136.548  19
   1  -7 -12 6170.29 589.397  19
   1  -7 -12 5479.64 554.669  24
   1  -7 -11 3468.12 452.471  19
   1  -7 -10 5986.62 576.821  19
   1  -7  -9 7554.64 629.370  19
   1  -7  -9 7498.65 673.039  11
   1   7  -8 5484.88 1106.36   3
   1  -7  -8 3774.11 821.495   8
   1  -7  -7 8220.57 1168.00   8
   1   7  -7 6804.99 1179.49   3
   1  -7  -6 7800.77 1076.43   8
  -1  -7   6 8038.53 1002.35   7
  -1  -7   5 650.713 302.954   7
  -1  -7   4 1402.63 454.803   7
  -1  -7   3 15117.3 1451.51  21
  -1  -7   3 16073.1 1428.70   9
  -1  -7   3 17510.9 1493.45   7
  -1  -7   2 19827.5 1621.65  21
  -1  -7   2 21162.4 1595.38   9
  -1  -7   2 21722.7 1663.78   7
  -1  -7   1 9877.53 1115.05  21
  -1   7   1 8640.18 947.271  10
   1  -7  -1 8008.05 994.440   9
  -1  -7   1 8565.49 991.771   9
  -1  -7   1 7916.58 991.537   7
   1  -7   0 12992.2 1182.59  21
  -1   7   0 14425.4 1254.02  10
  -1  -7   0 13917.8 1256.77   9
   1  -7   0 14129.8 1313.09   9
  -1  -7   0 12881.8 1283.65   7
   1  -7   1 469.621 224.989  21
  -1  -7  -1 931.087 345.066   9
   1  -7   1 346.189 332.083   9
  -1  -7  -1 781.549 369.712   7
  -1   7  -1 1205.37 450.663  10
  -1   7  -2 11344.0 1236.43  10
   1  -7   2 11019.6 1195.28   9
  -1  -7  -2 11964.1 1233.63   7
  -1  -7  -3 12578.0 1250.66   7
   1  -7   3 12700.4 1317.12   9
  -1  -7  -4 2827.53 571.401   4
   1  -7   4 2527.53 612.931   9
  -1   7  -5 1919.53 573.618   2
   1  -7   5 2091.69 564.632   9
  -1   7  -6 4865.78 955.413   2
   1  -7   6 3938.29 798.062   9
  -1  -7  -6 2619.03 669.775   8
  -1  -7  -7 18325.3 957.857  19
  -1  -7  -7 19325.2 1066.12  11
  -1  -7  -8 5770.87 561.060  19
  -1  -7  -8 5772.11 615.958  11
  -1  -7  -9 9115.31 711.468  19
  -1  -7 -10 457.437 205.581  19
  -1  -7 -11 18.0687 172.358  19
  -1  -7 -11 33.6266 106.051  15
  -1  -7 -12 142.229 190.311  24
  -1  -7 -12-332.240 178.587  19
  -1  -7 -12 129.052 130.996  15
  -1  -7 -13 1429.76 265.327  24
  -1  -7 -13 1681.05 249.908  19
  -1  -7 -13 2110.62 277.379  15
  -1  -7 -14 546.241 168.981  24
  -1  -7 -14 509.091 137.979  15
  -1   7 -14 366.834 160.960  12
   1   8 -16 3119.57 309.648  12
   1  -8 -15 2349.18 292.379  19
   1  -8 -15 2566.01 300.867  24
   1   8 -15 2637.07 337.973  12
   1  -8 -14 3522.72 399.352  19
   1  -8 -14 3440.83 403.018  24
   1   8 -14 3430.69 426.308  12
   1  -8 -13 4177.06 456.150  19
   1  -8 -13 3960.63 470.504  24
   1   8 -13 4253.20 509.525  12
   1  -8 -12 3427.12 432.300  24
   1  -8 -12 3471.58 439.836  19
   1  -8 -11 20679.6 1061.74  19
   1  -8 -10 22298.9 1108.41  19
   1  -8  -9 10608.1 762.873  19
   1  -8  -9 10751.1 830.338  11
   1  -8  -8 145.929 201.412  19
   1  -8  -8 4.13405 194.237  11
   1  -8  -7 7216.09 603.066  19
   1  -8  -7 7747.88 659.414  11
   1   8  -7 6252.46 1223.56   3
  -1  -8   7 7481.04 1149.41   9
  -1  -8   6 5853.12 939.727   7
  -1  -8   6 4112.10 844.120   9
  -1  -8   5 1928.37 611.307  21
  -1  -8   5 1606.93 571.586   7
  -1  -8   5 2951.87 713.791   9
  -1  -8   4 3462.64 829.054  21
  -1  -8   4 3763.09 725.464   7
  -1  -8   4 3317.10 730.381   9
  -1  -8   3 55.4508 287.215  21
  -1  -8   3 333.321 328.459   7
  -1  -8   3 793.233 379.095   9
  -1  -8   2 18493.8 1702.44  21
  -1  -8   2 16837.1 1532.35   9
  -1  -8   2 17337.6 1616.00   7
  -1  -8   1 30159.3 2040.66   9
  -1   8   1 34666.8 2078.64  10
  -1  -8   1 29394.4 2082.70   7
  -1   8   0 1566.07 514.472  10
  -1  -8   0 2097.35 598.970   9
  -1  -8   0 727.572 346.879   7
   1  -8   0 1408.69 493.742   9
  -1  -8  -1 22538.2 1840.07   7
  -1  -8  -1 20879.2 1660.40   9
  -1   8  -1 19421.0 1664.04  10
   1  -8   1 21528.8 1781.08   9
  -1  -8  -2 2570.61 675.108   7
   1  -8   2 1253.79 484.830   9
   1  -8   3 10764.3 1299.20   9
   1  -8   4 3572.34 778.309   9
  -1   8  -4 3778.86 830.354   2
  -1  -8  -5 14501.9 821.854  25
  -1  -8  -5 13704.7 826.816  19
  -1  -8  -5 12975.0 860.620  11
   1  -8   6 13009.7 823.829  16
  -1  -8  -6 12961.3 819.605  25
  -1  -8  -6 12636.4 812.812  19
  -1  -8  -6 11977.7 848.674  11
  -1  -8  -7 3318.19 437.438  19
  -1  -8  -7 3229.55 465.046  11
  -1  -8  -8 175.913 175.891  19
  -1  -8  -8 417.714 256.625  11
  -1  -8  -9 522.468 223.099  19
  -1  -8 -10 10062.1 724.883  19
  -1  -8 -11 4065.44 473.344  24
  -1  -8 -11 3460.54 421.300  19
  -1  -8 -12-258.952 174.903  19
  -1  -8 -12 46.4140 171.275  24
  -1  -8 -13 2003.03 253.904  19
  -1  -8 -13 1812.00 269.431  24
  -1   8 -13 1958.91 309.758  12
  -1  -8 -14 86.8414 105.596  24
  -1   8 -14 162.531 106.349  12
   1  -9 -15 6.17336 99.1257  19
   1  -9 -15 394.464 135.031  24
   1   9 -15 495.597 153.880  12
   1  -9 -14 3452.98 359.441  19
   1  -9 -14 3096.43 346.684  24
   1   9 -14 3474.50 398.802  12
   1  -9 -13 73.4260 159.561  24
   1  -9 -13 446.987 206.070  19
   1   9 -13 424.199 189.619  12
   1  -9 -12 6165.91 558.660  19
   1  -9 -12 5711.05 523.705  24
   1   9 -12 6000.57 580.295  12
   1  -9 -11 454.178 199.269  19
   1  -9 -10 22075.5 1113.06  19
   1  -9  -9 3843.84 487.419  19
   1  -9  -9 4241.62 549.086  11
   1  -9  -8 13316.0 865.600  19
   1  -9  -8 14394.0 941.131  11
   1  -9  -7 3148.23 427.579  19
   1  -9  -7 3766.16 493.764  11
   1  -9  -6 3993.49 460.074  19
   1  -9  -6 3991.97 447.065  25
   1  -9  -6 3708.87 482.091  11
  -1  -9   5 18011.5 1939.90  21
  -1  -9   5 20714.0 1019.54  16
   1  -9  -5 21150.6 1084.20  11
  -1  -9   4 1919.53 581.201  21
  -1  -9   4 1377.73 505.158   7
  -1  -9   4 2920.26 754.969   9
  -1  -9   3 7566.84 1189.73  21
  -1  -9   3 6842.83 1081.02   9
  -1  -9   3 4806.75 934.201   7
  -1  -9   2 9559.03 1333.61  21
  -1  -9   2 10099.6 1311.01   9
  -1  -9   2 8141.44 1197.83   7
  -1  -9   1 29697.4 2179.66   9
  -1  -9   1 31517.3 2345.68   7
  -1  -9   0 1448.97 514.606   9
  -1  -9   0 822.806 483.047   7
   1  -9   1 5059.87 921.473   9
   1  -9   2 2037.13 559.877   9
  -1  -9  -3 5472.45 513.416  25
   1  -9   3 6071.26 556.211  16
  -1  -9  -3 5993.03 581.586  11
  -1  -9  -4 28301.2 1199.04  19
   1  -9   4 26425.3 1173.67  16
  -1  -9  -4 26794.0 1134.36  25
  -1  -9  -4 27372.2 1265.15  11
  -1  -9  -5 1327.46 312.356  19
  -1  -9  -5 1521.01 303.553  25
   1  -9   5 1756.67 381.725  16
  -1  -9  -5 1557.19 329.501  11
  -1  -9  -6 1977.93 339.503  19
  -1  -9  -6 1463.52 316.607  11
  -1  -9  -7 1622.76 346.498  19
  -1  -9  -7 1895.22 415.460  11
  -1  -9  -8 1260.00 284.871  19
  -1  -9  -8 1260.92 344.189  11
  -1  -9  -9 125.604 176.069  19
  -1  -9 -10-144.220 226.626  19
  -1  -9 -11 1429.05 268.024  19
  -1  -9 -11 1721.39 311.469  24
  -1  -9 -12 1002.73 227.822  24
  -1  -9 -12 655.449 170.281  19
  -1   9 -12 1316.27 264.649  12
  -1  -9 -13 1499.58 201.627  19
  -1  -9 -13 1215.94 202.348  24
  -1   9 -13 1460.29 235.777  12
   1 -10 -14 3408.35 321.531  19
   1 -10 -14 3447.95 299.283  24
   1  10 -14 3282.98 320.533  12
   1 -10 -13 233.979 165.323  24
   1 -10 -13 188.646 140.748  19
   1  10 -13 233.999 135.429  12
   1 -10 -12 12207.2 704.536  24
   1 -10 -12 12748.0 747.692  19
   1  10 -12 12416.2 751.021  12
   1 -10 -11 1607.84 334.145  19
   1  10 -11 1351.86 290.218  12
   1 -10 -10 62.9115 159.049  19
   1 -10  -9 203.643 172.881  19
   1 -10  -9 582.653 294.362  11
   1 -10  -8 9600.02 728.851  19
   1 -10  -8 9061.95 758.001  11
   1 -10  -7 15815.3 935.161  19
   1 -10  -7 15943.3 992.824  11
   1 -10  -6 71783.8 1890.86  25
   1 -10  -6 73663.6 1967.03  19
   1 -10  -6 70845.2 2064.74  11
  -1 -10   5 981.721 330.308  16
   1 -10  -5 821.012 239.296  25
   1 -10  -5 790.409 208.006  19
   1 -10  -5 1198.70 329.292  11
  -1 -10   4 14986.0 905.375  16
  -1 -10   4 15126.5 950.500  11
   1 -10  -4 16121.0 969.027  11
  -1 -10   3 17476.8 950.275  16
   1 -10  -3 15747.0 951.155  11
  -1 -10   3 16634.5 987.712  11
  -1 -10   2 10111.0 718.974  16
   1 -10  -2 9237.76 680.479  16
   1 -10  -2 10170.8 755.753  11
  -1 -10   2 10124.4 766.181  11
  -1 -10   1 5867.76 551.125  16
   1 -10  -1 5589.84 548.576  16
   1 -10  -1 6282.19 599.671  11
  -1 -10   1 5900.78 592.606  11
   1 -10   0 1764.58 314.557  16
  -1 -10   0 3054.11 434.507  11
   1 -10   0 2654.77 396.941  11
  -1 -10  -1 1946.87 326.433  25
   1 -10   1 2303.53 367.273  16
   1 -10   1 1813.69 335.454  11
  -1 -10  -1 2196.86 372.300  11
  -1 -10  -2 229.196 148.274  25
   1 -10   2-136.187 239.957  16
  -1 -10  -2-257.431 251.519  11
   1 -10   2-225.945 204.518  11
  -1 -10  -3 4948.40 516.408  25
  -1 -10  -3 4718.63 494.095  19
   1 -10   3 4603.35 508.265  16
  -1 -10  -3 4372.98 529.783  11
   1 -10   3 5709.42 581.624  11
  -1 -10  -4 19260.5 1007.43  19
  -1 -10  -4 18786.7 984.913  25
   1 -10   4 16500.7 953.160  16
   1 -10   4 18010.2 1022.21  11
  -1 -10  -4 16834.0 1023.18  11
  -1 -10  -5 5744.49 569.868  25
   1 -10   5 5040.46 560.423  16
  -1 -10  -5 7167.33 626.584  19
  -1 -10  -5 6155.16 635.865  11
  -1 -10  -6 10716.6 771.869  19
  -1 -10  -6 11367.2 850.698  11
  -1 -10  -7 1205.19 282.455  19
  -1 -10  -7 1266.31 339.281  11
  -1 -10  -8 5252.73 531.759  19
  -1 -10  -8 5355.10 605.336  11
  -1 -10  -9 549.784 222.602  19
  -1 -10 -10 937.904 233.047  19
  -1 -10 -11 66.8362 118.359  19
  -1 -10 -11 216.530 176.424  24
  -1  10 -11 302.527 147.401  12
  -1 -10 -12 315.090 132.767  19
  -1 -10 -12 120.724 127.087  24
  -1  10 -12-12.1583 90.7724  12
   1 -11 -13 200.669 101.596  24
   1 -11 -13 252.999 124.531  19
   1 -11 -12 141.058 128.551  19
   1 -11 -12 257.434 141.933  24
  -1 -11  12-159.052 126.933  11
   1 -11 -11 859.546 228.147  19
   1 -11 -11 566.831 178.979  24
   1 -11 -10 34.9595 138.743  19
   1 -11  -9-53.7593 184.512  19
   1 -11  -9 549.654 275.284  11
   1 -11  -8 72.0217 177.640  19
   1 -11  -8 364.145 270.814  11
   1 -11  -7 2202.06 363.477  19
  -1 -11   7 2523.97 416.799  11
   1 -11  -7 2750.32 425.663  11
   1 -11  -6 4677.88 494.622  19
   1 -11  -6 5203.56 594.832  11
  -1 -11   6 5605.49 595.240  11
   1 -11  -5 278.776 219.663  11
  -1 -11   5 39.5548 162.581  11
  -1 -11   4 4576.41 557.180  11
   1 -11  -4 3269.30 469.648  11
  -1 -11   3 7483.85 657.255  16
   1 -11  -3 8028.42 693.649  11
  -1 -11   3 7451.71 686.683  11
   1 -11  -2 11333.4 781.157  16
  -1 -11   2 12882.8 840.578  16
   1 -11  -2 11688.8 847.532  11
  -1 -11   2 10209.7 801.538  11
  -1 -11   1 1699.40 332.096  16
   1 -11  -1 1112.48 245.489  16
   1 -11  -1 1490.35 317.547  11
  -1 -11   1 1885.56 366.197  11
   1 -11   0 39252.2 1460.74  16
  -1 -11   0 36870.7 1354.46  25
   1 -11   0 39032.2 1524.42  11
  -1 -11   0 38288.0 1538.07  11
  -1 -11  -1 892.674 247.060  25
   1 -11   1 709.918 244.679  16
   1 -11   1 674.807 236.648  11
  -1 -11  -1 571.035 193.378  11
  -1 -11  -2 1878.72 327.359  25
   1 -11   2 2409.24 415.535  16
  -1 -11  -2 2271.59 391.725  11
   1 -11   2 2808.83 416.655  11
  -1 -11  -3 4378.24 475.713  19
   1 -11   3 4950.40 563.199  16
  -1 -11  -3 4901.92 523.891  25
   1 -11   3 4095.76 501.836  11
  -1 -11  -3 4661.22 544.157  11
  -1 -11  -4 3861.04 460.075  19
  -1 -11  -4 3943.07 470.266  25
   1 -11   4 5495.32 588.943  16
   1 -11   4 3617.48 460.567  11
  -1 -11  -4 3952.63 508.223  11
  -1 -11  -5 3005.85 417.148  19
   1 -11   5 3107.21 427.250  11
  -1 -11  -5 3160.69 482.254  11
  -1 -11  -6 6643.66 597.879  19
  -1 -11  -6 6049.23 631.218  11
  -1 -11  -7 268.713 187.578  19
  -1 -11  -7 74.4012 210.849  11
  -1 -11  -8-90.7001 181.573  19
  -1 -11  -9 9595.95 634.129  19
  -1 -11 -10 247.547 154.101  24
  -1 -11 -10 28.9173 135.813  19
  -1  11 -10 258.974 126.415  12
  -1 -11 -11 1202.93 198.283  19
  -1 -11 -11 1010.60 186.792  24
  -1  11 -11 1363.61 207.957  12
   1 -12 -12 1017.99 168.210  19
   1 -12 -11 2306.72 253.882  24
  -1 -12  11 1808.49 246.515  11
   1 -12 -10 119.372 129.426  24
   1 -12 -10 66.7149 157.133  19
  -1 -12  10 17.1680 126.833  11
   1 -12  -9-4.28474 135.170  19
  -1 -12   9 57.4384 127.054  11
   1 -12  -8 515.534 169.920  19
   1 -12  -8 952.554 316.773  11
  -1 -12   8 531.995 198.735  11
   1 -12  -7 3225.34 387.336  19
  -1 -12   7 2975.45 426.396  11
   1 -12  -7 3502.46 477.134  11
  -1 -12   6 2887.62 427.705  11
   1 -12  -6 2271.47 392.996  11
  -1 -12   5 4169.93 507.420  11
   1 -12  -5 3849.44 488.473  11
   1 -12  -4 18766.1 1060.25  11
  -1 -12   4 17139.5 1021.53  11
   1 -12  -3 4986.33 570.627  11
  -1 -12   3 4398.88 537.419  11
   1 -12  -2 16636.4 932.780  16
  -1 -12   2 14610.5 958.495  11
   1 -12  -2 14315.8 927.657  11
  -1 -12   1 7205.46 599.925  25
   1 -12  -1 7960.31 671.541  16
  -1 -12   1 6618.84 658.551  11
   1 -12  -1 6464.33 624.981  11
   1 -12   0 8856.11 721.744  16
  -1 -12   0 9293.13 678.970  25
   1 -12   0 9633.67 760.785  11
  -1 -12   0 8756.81 745.091  11
   1 -12   1 3566.30 475.956  16
  -1 -12  -1 3540.06 433.276  25
  -1 -12  -1 3244.52 456.543  11
   1 -12   1 3252.44 462.301  11
   1 -12   2 17188.3 981.494  16
  -1 -12  -2 17183.2 926.992  25
   1 -12   2 17801.8 1011.09  11
  -1 -12  -2 15847.3 994.937  11
   1 -12   3 3146.77 462.894  16
  -1 -12  -3 2529.23 385.103  25
  -1 -12  -3 2825.42 446.111  11
   1 -12   3 2659.23 403.465  11
  -1 -12  -4 2250.55 325.740  19
  -1 -12  -4 2707.88 375.114  25
   1 -12   4 2089.69 353.099  11
  -1 -12  -4 2119.23 403.852  11
  -1 -12  -5-18.8333 159.795  19
  -1 -12  -5-105.539 212.251  11
  -1 -12  -6 581.367 180.264  19
  -1 -12  -6 357.930 267.199  11
  -1 -12  -7-34.3245 146.369  19
  -1 -12  -7 394.150 247.569  11
  -1 -12  -8 786.014 207.641  19
  -1 -12  -9 2363.75 286.090  24
  -1 -12  -9 2285.44 285.819  19
  -1 -12 -10 162.030 100.939  24
  -1 -12 -10-129.354 86.0655  19
   1 -13 -10-77.1604 98.2250  19
   1 -13  -9 528.396 150.661  19
  -1 -13   9 441.886 147.262  11
   1 -13  -8 308.212 136.647  19
  -1 -13   8 198.377 122.834  11
  -1 -13   7 2096.64 324.451  11
   1 -13  -7 2562.24 374.214  11
   1 -13  -6 866.969 247.465  11
  -1 -13   6 896.899 248.011  11
  -1 -13   5 632.276 247.389  11
   1 -13  -5 548.264 206.913  11
   1 -13  -4 6704.57 608.948  11
  -1 -13   4 6772.58 610.977  11
  -1 -13   3 457.941 229.276  11
   1 -13  -3 800.112 267.424  11
   1 -13  -2 154.355 192.597  16
  -1 -13   2 155.393 166.263  11
   1 -13  -2 158.634 185.564  11
  -1 -13   1 4322.37 434.321  25
   1 -13  -1 4952.46 518.780  16
  -1 -13   1 4639.86 535.057  11
   1 -13  -1 4872.92 526.579  11
  -1 -13   0 3467.34 403.167  25
   1 -13   0 3570.19 464.946  16
  -1 -13   0 3347.05 448.942  11
   1 -13   0 3440.03 438.414  11
  -1 -13  -1 1600.59 282.565  25
   1 -13   1 1576.98 347.100  16
  -1 -13  -1 997.202 289.240  11
   1 -13   1 1702.34 305.686  11
  -1 -13  -2 13.2351 153.092  25
   1 -13   2-231.963 182.090  11
  -1 -13  -2 112.217 191.092  11
   1 -13   3 636.222 227.096  11
  -1 -13  -3 533.428 254.478  11
  -1 -13  -4-22.3819 165.783  11
  -1 -13  -5 686.106 183.716  19
  -1 -13  -5 922.115 270.034  11
  -1 -13  -6 5745.57 440.381  19
  -1 -13  -6 6230.70 542.354  11
  -1 -13  -7 511.537 143.035  19
  -1 -13  -8 664.106 152.722  24
  -1 -13  -8 805.820 161.470  19
  -1 -14   7 28.9725 93.0848  11
  -1 -14   6-42.1809 133.651  11
   1 -14  -6 732.827 207.482  11
  -1 -14   5 586.151 200.531  11
   1 -14  -5 1002.65 234.590  11
   1 -14  -4 334.812 170.794  11
  -1 -14   4 192.138 125.954  11
   1 -14  -3 256.151 180.275  11
  -1 -14   3-115.377 177.745  11
  -1 -14   2 270.751 182.104  11
   1 -14  -2 495.216 196.583  11
   1 -14  -1 721.409 220.146  11
  -1 -14   1 378.920 150.846  11
  -1 -14   0 669.508 224.811  11
   1 -14   0 300.507 133.654  11
   1 -14   1 1593.40 268.343  11
  -1 -14  -1 1975.95 321.467  11
  -1 -14  -2 949.255 257.354  11
  -1 -14  -3 357.304 168.789  11
  -1 -14  -4-31.7739 128.173  11
  -1 -14  -5 4020.26 399.685  11
  -1 -15   4 152.280 96.9919  11
   1 -15  -3 1207.15 197.306  11
  -1 -15   3 1385.01 226.460  11
   1 -15  -2 495.490 142.440  11
  -1 -15   2 464.319 149.946  11
  -1 -15   1 496.483 158.549  11
  -1 -15   0 1823.90 264.430  11
  -1 -15  -1 709.775 172.435  11
  -1 -15  -2 3469.68 335.238  11
  -1 -15  -3 335.953 130.271  11
   2   0 -19 117.236 100.731  15
   2   0 -18 3755.30 376.662  15
   2   0 -17-55.0428 119.753  15
   2   0 -16 6775.96 585.122  15
   2   0 -15 121.567 134.217  15
   2   0 -14 23702.4 1078.64  15
   2   0 -13 77.7907 109.902  15
   2   0 -12 9360.58 1417.11  22
   2   0 -12 8712.53 1228.97   3
   2   0 -11-94.0616 424.160  22
   2   0 -11-70.5652 405.995   3
   2   0 -10 89537.0 3649.57  22
   2   0 -10 90954.1 3476.37   3
   2   0  -9-99.5881 192.275  22
   2   0  -9-261.328 358.102   3
   2   0  -8 29154.2 1731.24  22
   2   0  -8 34864.6 1301.69   2
   2   0  -8 31456.0 1767.16   3
   2   0  -7 75.7890 195.629  22
   2   0  -7 16.0039 227.436   3
   2   0  -6 289035. 4333.18  22
   2   0  -5-151.836 160.899  22
   2   0  -5 302.233 64.3362   1
  -2   0   4 43278.5 1425.24  20
   2   0  -4 47198.6 1209.05  23
  -2   0   3 186.268 130.913  20
  -2   0   2 1619.09 265.472  20
  -2   0   2 1447.46 184.040  21
  -2   0   2 1836.08 254.480   2
  -2   0   2 1734.48 210.994   6
  -2   0   1 170.763 112.369   2
  -2   0   1-13.2122 93.1316   6
  -2   0   0 283349. 3383.05   2
  -2   0   0 277620. 2643.81  10
  -2   0  -1-176.389 181.127   4
  -2   0  -1-298.160 249.147   2
  -2   0  -2 7879.54 727.370   2
  -2   0  -2 5533.64 569.080   4
  -2   0  -3-128.434 299.552   3
  -2   0  -3-150.410 175.558   4
  -2   0  -3 117.538 230.685   2
  -2   0  -4 46834.2 2022.45   2
  -2   0  -4 45995.5 2018.53   3
  -2   0  -5-309.989 261.007   3
  -2   0  -5 199.298 256.683   2
  -2   0  -6 63210.1 2754.53   3
  -2   0  -6 62502.5 2653.26   2
  -2   0  -7 302.170 254.729   2
  -2   0  -7 12.9668 260.928   3
  -2   0  -8 19855.6 2100.74  22
  -2   0  -9 113.812 136.200  18
  -2   0  -9-123.439 164.084  27
  -2   0 -10 3080.74 407.556  27
  -2   0 -10 3530.95 433.861  18
  -2   0 -11-58.3583 152.817  27
  -2   0 -11-125.473 150.872  18
  -2   0 -12-40.0060 124.036  27
  -2   0 -13 59.5471 121.811  15
  -2   0 -14 127.554 133.582  15
  -2   0 -15 175.085 125.695  15
   2  -1 -19 1335.41 207.092  15
   2   1 -19 1166.20 185.210  15
   2   1 -18-117.850 125.037  15
   2  -1 -18 118.121 139.278  15
   2  -1 -17 506.520 193.427  15
   2   1 -17 208.764 138.230  15
   2   1 -16-90.5738 157.666  12
   2   1 -16 64.8665 114.275  15
   2  -1 -16 17.2725 133.310  15
   2   1 -15 2037.70 366.940  12
   2  -1 -15 1910.48 327.167  15
   2   1 -15 1695.68 306.726  15
   2  -1 -14 1520.05 305.958  24
   2   1 -14 2250.86 339.598  15
   2  -1 -14 1324.36 262.433  15
   2   1 -14 1677.85 335.367  12
   2  -1 -13 552.808 193.764  24
   2   1 -13 632.893 199.937  12
   2   1 -13 609.524 168.785  15
   2  -1 -13 620.954 180.838  15
   2  -1 -12 2800.04 801.910  22
   2   1 -12 3269.21 817.161   3
   2  -1 -11 11841.4 1526.47  22
   2   1 -11 10723.3 1344.77  22
   2   1 -11 11086.8 1355.86   3
   2  -1 -10 27574.5 2132.33  22
   2   1 -10 30926.4 2064.73  22
   2   1 -10 27336.6 1987.86   3
   2  -1  -9 56641.7 2803.24  22
   2   1  -9 61673.9 2648.03  22
   2   1  -9 63792.8 2193.54   2
   2   1  -9 63701.9 2827.44   3
   2   1  -8 6503.23 775.283  22
   2  -1  -8 6802.22 890.525  22
   2  -1  -8 4975.86 683.152   3
   2   1  -8 7053.34 911.450   3
   2   1  -7 3014.71 478.026  22
   2  -1  -7 2696.95 509.960  22
   2  -1  -7 3336.96 278.204   2
   2   1  -7 2925.40 587.552   3
   2  -1  -6 59660.2 2147.30  22
   2   1  -6 59976.5 1808.59  22
   2   1  -6 60023.1 2094.35   3
   2  -1  -6 64394.3 945.117   2
   2  -1  -5 274169. 4138.31  22
   2   1  -5 272747. 3240.21  22
   2   1  -5 290887. 2248.21  23
   2  -1  -5 287228. 2442.40   1
   2  -1  -4 654887. 5512.26  23
  -2   1   4 645098. 5214.14  20
   2  -1  -4 670279. 4027.36   1
   2   1  -4 632742. 5172.77   3
  -2  -1   4 688637. 4968.33   5
  -2  -1   3 2197.20 355.459  20
  -2   1   3 1690.80 271.808  20
   2   1  -3 1772.86 237.176   3
   2  -1  -3 1941.10 260.262   1
  -2   1   3 1956.52 179.359   2
  -2  -1   2 216770. 2773.91  21
  -2  -1   2 218561. 2874.82  20
  -2   1   2 218629. 2367.27   5
   2  -1  -2 222407. 1829.30   8
  -2   1   2 221671. 1890.91   6
  -2  -1   1 27875.8 1019.85  20
  -2   1   1 26179.9 815.230   5
  -2   1   1 29061.0 998.496   2
  -2   1   0 274637. 2782.68   4
  -2   1   0 289584. 3551.14   2
  -2   1   0 296446. 3245.85  10
  -2  -1   0 305736. 2473.39   8
  -2  -1   0 282831. 3367.90   2
  -2  -1  -1 451897. 4653.97   2
  -2   1  -1 461818. 5044.34   2
  -2  -1  -1 457925. 3733.09   3
  -2   1  -1 453343. 4219.80   4
  -2  -1  -2 5180.80 504.200   3
   2  -1   2 5959.36 343.892   9
  -2  -1  -2 5285.87 580.494   2
  -2   1  -2 5721.66 557.867   4
  -2  -1  -2 5909.94 631.143   4
  -2   1  -2 5740.77 648.304   2
  -2  -1  -3 114942. 2811.41   2
  -2   1  -3 119054. 3043.65   2
  -2  -1  -3 116718. 2957.66   4
  -2  -1  -4 37632.3 1740.66   2
  -2   1  -4 39365.1 1908.20   2
  -2  -1  -4 36457.0 1812.52   4
  -2  -1  -4 39492.6 1703.38   3
  -2   1  -5 9800.91 1040.49   2
  -2  -1  -5 13444.9 1117.10   3
  -2   1  -5 13014.7 1279.65   3
  -2  -1  -5 12610.5 1096.47   2
  -2  -1  -6 789.210 563.452  22
  -2   1  -6 114.201 285.948   3
  -2  -1  -6 24.8258 195.667   3
  -2   1  -6 291.481 299.361   2
  -2  -1  -6-166.247 206.317   2
  -2  -1  -7 16057.2 1844.81  22
  -2   1  -7 17195.3 1641.48   3
  -2   1  -7 15897.8 1506.22   2
  -2  -1  -8 2102.05 738.171  22
  -2   1  -8 2688.29 880.945  22
  -2   1  -8 1942.98 604.191   3
  -2   1  -9 1866.23 292.858  27
  -2  -1  -9 2481.50 340.036  18
  -2  -1  -9 2300.91 326.494  27
  -2   1  -9 2049.96 321.148  18
  -2   1 -10 180.141 160.475  18
  -2  -1 -10 85.0087 113.462  27
  -2  -1 -10 33.2772 128.114  24
  -2   1 -10 494.055 163.308  27
  -2  -1 -10 255.449 190.814  18
  -2   1 -11 15602.7 895.801  18
  -2  -1 -11 14989.2 866.038  27
  -2  -1 -11 16395.9 869.343  24
  -2  -1 -11 14389.1 855.799  18
  -2   1 -11 15728.2 861.692  27
  -2  -1 -12 866.074 236.342  18
  -2   1 -12 1215.24 257.204  27
  -2  -1 -12 716.194 203.602  27
  -2   1 -13 120.186 111.283  15
  -2  -1 -13 145.578 163.091  15
  -2  -1 -14 167.560 128.016  15
  -2   1 -14 293.265 128.461  15
  -2   1 -15 2508.10 249.261  15
  -2  -1 -15 2979.56 291.974  15
   2  -2 -19 94.3147 99.7544  15
   2   2 -18 357.241 126.586  15
   2  -2 -18 267.313 152.664  15
   2  -2 -17 81.5214 148.364  15
   2   2 -17 290.268 159.478  12
   2   2 -17 175.565 125.793  15
   2  -2 -16 2938.37 400.412  15
   2   2 -16 3354.74 405.600  15
   2   2 -15 11575.7 826.619  12
   2  -2 -15 9851.88 714.167  15
   2   2 -15 10073.8 699.310  15
   2  -2 -14 8256.47 656.726  24
   2   2 -14 9972.91 776.301  12
   2  -2 -14 10079.2 726.079  15
   2   2 -14 8524.52 632.798  15
   2  -2 -13 27098.1 1132.62  24
   2   2 -13 27680.0 1239.00  12
   2  -2 -13 24375.3 1071.93  15
   2   2 -13 25220.1 1062.66  15
   2  -2 -12 991.649 534.047  22
  -2  -2  12 65.2372 382.651   5
   2   2 -12 519.212 474.909   3
   2  -2 -11 466.217 310.492  22
  -2  -2  11 1437.31 391.236   5
   2   2 -11 2280.01 704.181   3
   2  -2 -10 1134.43 492.869  22
   2   2 -10 478.637 285.099   2
   2   2 -10 292.067 332.413   3
   2  -2  -9 16065.6 1547.22  22
   2   2  -9 17854.7 1564.58   3
   2  -2  -8 137.763 226.005  22
   2   2  -8-154.539 249.812  22
   2   2  -8 188.051 406.621   3
   2   2  -7 973.894 263.077  22
   2  -2  -7 1201.51 394.453  22
  -2  -2   7 1584.02 355.302   5
   2   2  -7 844.466 437.392   3
   2  -2  -6 1763.21 437.567  22
   2   2  -6 1987.27 299.102  22
   2   2  -6 2950.95 549.039   3
  -2  -2   6 2393.56 399.938   5
   2   2  -5 1897.92 232.060  22
   2  -2  -5 1624.38 255.305   1
   2   2  -5 2176.83 453.229   3
  -2   2   4 932.472 202.749  20
   2   2  -4 916.516 306.384   3
  -2  -2   4 793.451 187.402   5
   2  -2  -4 910.492 220.149   1
  -2   2   3 22549.4 849.641   5
  -2   2   3 24918.4 683.887   2
   2  -2  -3 21907.7 878.421   8
   2   2  -3 23053.5 891.287   3
   2  -2  -3 24752.1 988.416   1
  -2  -2   3 22562.3 842.769   5
  -2  -2   2 5598.01 509.349  20
  -2  -2   2 5666.65 433.973   5
   2  -2  -2 5400.89 410.889   8
   2  -2  -2 5692.69 504.167   1
  -2   2   2 6144.93 215.908   6
  -2   2   2 5931.52 437.458   2
   2   2  -2 5626.51 313.638   3
  -2   2   2 5391.55 380.474   5
  -2  -2   1 390549. 3883.20  20
  -2   2   1 386831. 3914.42   2
   2  -2  -1 378852. 4126.43   1
  -2   2   1 381969. 1828.86   4
  -2   2   1 388973. 2976.59   5
  -2  -2   0 11824.7 667.504  20
  -2  -2   0 12172.7 645.175   8
  -2   2   0 13686.8 870.885   2
   2  -2   0 11880.3 794.610   1
   2  -2   0 11983.0 654.013   9
   2  -2   1 542579. 5437.40   1
  -2   2  -1 589749. 5739.80  10
   2  -2   1 574847. 4507.48   9
  -2  -2  -1 548239. 4915.00   7
  -2   2  -1 561725. 5868.39   2
   2  -2   2 218754. 3626.25   1
  -2  -2  -2 232130. 2587.14   3
  -2   2  -2 219422. 4075.39   2
  -2  -2  -2 220562. 2937.85   7
   2  -2   2 227373. 2901.34   9
  -2  -2  -2 226742. 3927.74   4
  -2   2  -3 133000. 3360.42   2
   2  -2   3 125596. 2844.53   1
  -2  -2  -3 125784. 3192.03   4
  -2   2  -4 85273.7 2929.92   2
   2  -2   4 87447.7 2425.36   1
  -2  -2  -4 87003.3 2287.25   3
  -2  -2  -4 84758.7 2585.73   2
  -2  -2  -4 83851.0 2841.92   4
  -2  -2  -5 4942.98 948.189  22
  -2   2  -5 5133.07 788.648   2
  -2  -2  -5 5200.49 700.229   2
  -2  -2  -6-233.384 309.127  22
  -2   2  -6 67.4908 339.126   3
  -2   2  -6 310.956 309.815   2
  -2  -2  -7 2626.36 783.330  22
  -2   2  -7 4054.99 780.622   2
  -2   2  -7 4154.03 913.123   3
  -2  -2  -8 33.4872 362.595  22
  -2   2  -8 341.286 412.852   2
  -2   2  -8 441.547 481.938   3
  -2   2  -9 3533.79 407.024  18
  -2  -2  -9 3169.26 406.167  27
  -2  -2  -9 3797.43 428.398  24
  -2  -2  -9 3209.26 396.949  18
  -2   2 -10 2621.00 374.652  18
  -2  -2 -10 1638.82 318.684  27
  -2  -2 -10 2858.26 388.548  18
  -2  -2 -10 2340.29 353.961  24
  -2  -2 -11 541.824 209.854  27
  -2  -2 -11 467.881 163.605  24
  -2  -2 -11 802.063 249.839  18
  -2  -2 -12 867.001 237.660  18
  -2  -2 -12 846.571 257.948  27
  -2  -2 -12 543.744 185.930  24
  -2   2 -12 772.509 195.237  15
  -2  -2 -13 3351.35 396.684  15
  -2  -2 -14 235.458 130.337  15
  -2  -2 -15 465.478 152.005  15
   2  -3 -19 6.03102 92.0005  15
   2   3 -18 1596.95 258.417  12
   2  -3 -18 1698.90 271.872  15
   2   3 -17 346.303 170.474  12
   2  -3 -17 347.126 185.383  15
   2  -3 -16 1182.82 256.073  15
   2   3 -16 695.720 247.350  12
   2  -3 -15 439.728 202.563  24
   2  -3 -15 742.487 262.109  15
   2   3 -15 399.182 198.547  12
   2  -3 -14 2115.96 362.111  24
   2  -3 -14 1942.25 326.615  15
   2   3 -14 2325.47 404.309  12
   2  -3 -13 544.275 232.987  24
   2  -3 -13 292.947 148.073  15
   2  -3 -12 14977.3 1899.40  22
   2   3 -12 14653.7 1740.17   3
   2  -3 -11 5327.91 1114.20  22
   2   3 -11 6345.17 1147.63   3
   2  -3 -10 49548.2 3077.33  22
   2   3 -10 47847.5 2427.91   2
  -2  -3  10 48772.8 2320.18   5
   2   3 -10 49727.0 2872.09   3
   2  -3  -9 7554.19 1126.53  22
   2   3  -9 8946.11 1164.94   3
  -2  -3   9 9371.39 947.484   5
   2  -3  -8 13867.6 1427.09  22
   2   3  -8 12173.9 1300.49   3
  -2  -3   8 12706.8 1001.82   5
   2  -3  -7 71603.7 2946.17  22
  -2  -3   7 71763.4 2131.05   5
   2   3  -7 65979.9 2730.29   3
  -2  -3   7 70842.5 2124.58   7
  -2  -3   6 103764. 2326.74   5
  -2  -3   6 104785. 2607.25   7
   2   3  -6 97620.7 3041.03   3
   2  -3  -5 159750. 2836.72   1
   2   3  -5 149942. 3427.10   3
  -2   3   4 78165.6 1694.89  20
   2  -3  -4 77618.4 1987.52   1
  -2  -3   4 77373.0 1653.90   5
   2   3  -4 73651.5 2134.05   3
  -2   3   4 79163.2 1099.76   2
   2  -3  -4 73460.7 1998.07   8
  -2   3   3 96240.4 1793.67   5
   2   3  -3 90753.4 2051.26   3
  -2  -3   3 98358.2 1791.71   5
   2  -3  -3 92902.4 2090.39   8
   2  -3  -3 94809.5 2231.77   1
  -2   3   3 101661. 1693.41   2
  -2  -3   2 22016.9 660.931  22
   2  -3  -2 21414.4 656.086  21
  -2   3   2 20130.5 889.689   2
  -2   3   2 19944.3 701.293   5
   2  -3  -2 21154.9 1082.31   1
  -2  -3   1 448815. 4207.32  22
   2  -3  -1 421627. 5331.31  23
  -2  -3   1 406988. 4940.18   7
  -2  -3   1 453922. 4569.81   6
   2  -3  -1 438719. 4622.16   9
   2  -3  -1 414289. 4833.68   1
  -2   3   1 403827. 4472.48   2
  -2   3   1 428020. 2831.15   5
   2  -3   0 62299.2 2062.03  23
  -2  -3   0 64645.7 1551.91  20
  -2   3   0 63405.5 1949.63   2
   2  -3   0 65845.1 1801.66   9
  -2  -3   0 66056.5 1967.92   7
   2  -3   0 64033.5 1972.74   1
  -2  -3  -1 5587.75 457.059  20
  -2  -3  -1 5486.22 658.212  22
   2  -3   1 5302.85 605.263  23
  -2   3  -1 4782.81 614.346  10
  -2  -3  -1 5012.44 411.534   9
   2  -3   1 6048.54 570.675   9
   2  -3   1 5832.66 631.917   1
  -2  -3  -1 5431.42 568.073   7
  -2  -3  -1 5213.47 545.120   8
  -2   3  -1 4196.39 583.262   2
  -2  -3  -2 68051.3 1604.51  20
   2  -3   2 66258.5 2167.20  23
  -2  -3  -2 71857.2 2668.34  22
   2  -3   2 73026.2 2215.20   1
  -2  -3  -2 69242.6 1908.05   7
  -2   3  -2 71451.8 2431.32   2
   2  -3   2 73626.9 2000.59   9
  -2  -3  -2 70525.4 2083.50   8
  -2  -3  -2 70019.2 2311.47   4
  -2   3  -2 69736.5 2419.89  10
   2  -3   3 34553.1 1567.27  23
  -2  -3  -3 34102.2 2048.70  22
  -2  -3  -3 35744.4 1784.50   4
  -2  -3  -3 35085.3 1610.36   8
  -2   3  -3 35156.8 1853.29   2
  -2  -3  -3 33558.6 1261.89   7
   2  -3   3 36009.2 1606.66   1
   2  -3   3 35143.1 1421.35   9
  -2  -3  -4 771.284 427.789  22
  -2   3  -4 853.626 385.458   2
  -2  -3  -4 1412.14 393.577   8
  -2  -3  -4 2283.91 540.820   4
   2  -3   4 1912.68 396.878   1
  -2  -3  -5 109147. 4275.81  22
  -2   3  -5 106338. 3658.53   2
  -2  -3  -5 113302. 3431.10   8
  -2  -3  -5 103996. 3525.42   4
  -2  -3  -6 5389.82 1064.61  22
  -2  -3  -6 4911.49 784.598   8
  -2   3  -6 4733.53 943.685   3
  -2   3  -6 4221.72 804.509   2
  -2  -3  -7 19615.5 2071.46  22
  -2   3  -7 16597.5 1826.66   3
  -2   3  -7 20112.0 1783.48   2
  -2  -3  -7 22554.9 1783.40   8
  -2  -3  -8 1577.54 703.964  22
  -2   3  -8 1349.70 577.992   3
  -2   3  -8 1224.76 522.727   2
  -2  -3  -9 2719.86 379.375  24
  -2  -3  -9 2721.89 376.790  18
  -2  -3  -9 2482.85 378.457  27
  -2  -3 -10 113.645 140.270  27
  -2  -3 -10 102.338 168.270  18
  -2  -3 -10 90.1787 147.651  24
  -2  -3 -11 17926.4 936.403  18
  -2  -3 -11 17702.0 927.002  24
  -2  -3 -11 16403.7 910.098  27
  -2  -3 -12 1645.03 312.127  18
  -2  -3 -12 1783.91 308.935  24
  -2  -3 -12 1481.42 304.094  27
  -2  -3 -13 211.690 147.317  15
  -2   3 -13 132.262 122.301  12
  -2  -3 -14 1744.08 255.365  15
  -2  -3 -15 107.451 98.9567  15
   2  -4 -19 72.5074 86.4124  15
   2   4 -18 794.319 198.799  12
   2  -4 -18 670.693 172.317  15
   2  -4 -17 2762.12 344.121  15
   2   4 -17 2557.88 366.188  12
   2  -4 -16 725.280 258.421  24
   2   4 -16 422.183 183.542  12
   2  -4 -16 656.046 218.762  15
   2  -4 -15 2812.27 401.237  24
   2  -4 -15 2383.91 374.483  15
   2   4 -15 2809.56 436.753  12
   2  -4 -14 2973.42 395.587  19
   2  -4 -14 2434.90 388.367  24
   2  -4 -14 2635.66 387.764  15
   2   4 -14 2434.52 423.209  12
   2  -4 -13-249.989 203.247  24
   2  -4 -13 102.717 140.423  19
   2  -4 -13-45.4558 159.310  15
   2  -4 -12 20592.3 980.943  24
   2  -4 -12 21505.3 996.314  15
   2   4 -11 54716.0 3264.24   3
   2   4 -11 56380.6 2998.00   2
   2   4 -10 11226.1 1471.56   3
   2   4  -9 2625.47 725.749   3
   2   4  -8 15561.1 1521.77   3
  -2  -4   7 8456.22 721.954   5
  -2  -4   7 8622.14 835.857   7
   2   4  -7 9180.54 1127.84   3
   2  -4  -7 7858.77 919.711   8
   2  -4  -6 212887. 4355.68   8
  -2  -4   6 231091. 3334.69   5
   2   4  -6 216615. 4873.07   3
  -2  -4   6 231362. 4239.37   7
  -2  -4   5 2127.62 441.732   7
   2  -4  -5 1805.08 371.296   1
   2  -4  -5 1873.70 423.853   8
  -2   4   4 238770. 2993.11  20
  -2  -4   4 240661. 2898.39   5
   2  -4  -4 236817. 3961.64   1
  -2  -4   4 241496. 3734.78   6
  -2  -4   4 246008. 4335.73   7
  -2   4   4 236333. 2610.59   2
   2  -4  -3 208587. 3598.66   8
   2  -4  -3 209181. 3763.82   1
  -2  -4   3 214432. 4032.12   7
  -2   4   3 206587. 2683.37   5
  -2  -4   3 210374. 3354.18   6
   2  -4  -2 43170.0 1232.11  21
  -2  -4   2 42997.8 1884.54  21
  -2   4   2 40752.0 965.764   5
  -2  -4   2 43351.9 1793.66   7
  -2  -4   2 42608.8 1492.63   6
   2  -4  -2 38620.1 1650.50   1
  -2  -4   1 10411.1 685.280  22
  -2  -4   1 11503.5 1003.26  21
   2  -4  -1 10451.6 848.531   9
  -2  -4   1 11731.8 924.861   7
  -2  -4   1 8850.14 709.492   6
   2  -4  -1 9861.11 864.367   1
  -2   4   0 170017. 3539.42  10
   2  -4   0 170080. 3356.16   9
  -2  -4   0 172787. 3531.42   7
  -2  -4   0 164591. 2953.97   9
   2  -4   0 170954. 3524.21   1
  -2  -4  -1 64087.6 2308.28  22
   2  -4   1 59015.1 2195.51  23
  -2   4  -1 63800.8 2305.16   2
  -2   4  -1 60900.0 2272.27  10
   2  -4   1 61138.6 2186.78   1
  -2  -4  -1 58896.6 1722.55   9
   2  -4   1 57537.2 1991.26   9
  -2  -4  -1 61524.5 2090.50   7
  -2  -4  -1 65089.9 2125.99   8
  -2  -4  -2 221516. 4812.19  22
   2  -4   2 223428. 4281.01  23
  -2   4  -2 225451. 4692.71  10
  -2  -4  -2 230612. 4410.62   4
   2  -4   2 227558. 4307.00   1
  -2  -4  -2 228206. 4195.17   8
   2  -4   2 232998. 4069.71   9
  -2   4  -2 228815. 4692.23   2
  -2  -4  -2 230222. 3973.42   7
  -2  -4  -3 129115. 4039.18  22
  -2   4  -3 116914. 3580.47   2
  -2  -4  -3 129160. 2887.21   7
   2  -4   3 122736. 3059.60   9
  -2  -4  -3 125895. 3321.13   8
   2  -4   3 129187. 3321.72   1
  -2  -4  -3 123215. 3484.13   4
  -2  -4  -4 210666. 5656.77  22
  -2  -4  -4 224816. 5036.73   4
  -2   4  -4 224980. 5290.63   2
   2  -4   4 231159. 4517.92   1
  -2  -4  -4 218414. 4658.79   8
   2  -4   4 224236. 4226.80   9
  -2  -4  -5 7106.67 1133.48  22
  -2   4  -5 8040.69 1095.94   2
  -2  -4  -5 7742.92 957.663   8
  -2  -4  -5 6117.30 911.067   4
  -2  -4  -6 7856.38 1268.31  22
  -2  -4  -6 6986.38 962.247   8
  -2   4  -6 6315.52 1017.77   2
  -2  -4  -7 62377.1 3768.36  22
  -2  -4  -7 59128.4 2974.80   8
  -2   4  -7 65516.4 3372.71   2
  -2   4  -7 63579.6 3655.50   3
  -2  -4  -8 564.001 191.624  18
  -2  -4  -8 429.082 174.769  27
  -2  -4  -9 148.623 176.122  18
  -2  -4  -9 102.727 117.807  27
  -2  -4 -10 2556.15 384.689  24
  -2  -4 -10 2131.46 341.212  18
  -2  -4 -10 1809.87 323.678  27
  -2  -4 -11 55.7287 154.580  27
  -2  -4 -11 211.528 169.548  18
  -2  -4 -11 10.8811 170.852  24
  -2  -4 -12 10206.1 685.089  24
  -2  -4 -12 9196.85 642.525  18
  -2  -4 -13 4392.13 423.035  24
  -2  -4 -13 4354.08 434.312  15
  -2   4 -13 4351.67 452.703  12
  -2  -4 -14 43.7412 123.499  15
  -2   4 -14 78.4543 120.341  12
  -2  -4 -15 617.619 140.476  15
   2   5 -18 2622.23 313.393  12
   2  -5 -18 2393.35 268.520  15
   2  -5 -17 1518.34 257.906  15
   2   5 -17 1914.85 337.205  12
   2  -5 -16 3465.32 421.597  24
   2  -5 -16 4477.28 452.951  15
   2   5 -16 4005.93 479.866  12
   2  -5 -15 1900.17 314.878  19
   2  -5 -15 1875.91 358.057  24
   2  -5 -15 1661.98 300.010  15
   2   5 -15 1611.58 332.867  12
   2  -5 -14 1722.52 338.315  24
   2  -5 -14 1948.32 341.965  19
   2   5 -14 1298.00 320.949  12
   2  -5 -14 1440.41 289.006  15
   2  -5 -13 1607.60 303.581  19
   2  -5 -13 1690.76 346.109  24
   2  -5 -13 1783.80 315.565  15
   2  -5 -12 2446.03 358.595  19
   2  -5 -12 3139.15 429.483  24
   2  -5 -12 2535.49 357.159  15
   2   5 -11 74.4822 381.939   3
   2  -5 -11 355.584 372.641   8
   2   5 -11 429.612 307.900   2
   2   5 -10 48130.6 3037.39   3
   2  -5 -10 42473.7 2639.22   8
   2   5  -9 301.586 361.079   3
   2  -5  -9-369.195 366.434   8
   2  -5  -8 40779.0 2283.19   8
   2   5  -8 42967.5 2611.54   3
   2   5  -7 69412.0 3150.07   3
  -2  -5   7 73945.0 2650.03   7
   2  -5  -7 66703.9 2754.93   8
  -2  -5   6 26711.1 1599.94   7
   2   5  -6 24700.4 1736.05   3
   2  -5  -6 26066.5 1630.85   8
  -2  -5   5 30326.6 1494.03   6
   2  -5  -5 30672.3 1695.32   8
  -2  -5   5 28386.5 1639.31   7
  -2  -5   4 1572.63 347.894   6
  -2   5   4 1584.95 285.348   5
   2  -5  -4 1733.75 415.606   8
   2  -5  -4 871.913 327.447   1
  -2  -5   4 1101.35 375.191   7
  -2  -5   3 1048.66 329.663  21
  -2  -5   3 1258.76 366.973   7
   2  -5  -3 1494.75 426.279   1
  -2  -5   3 837.023 257.167   6
  -2  -5   2 161644. 4061.46  21
  -2  -5   2 160765. 3816.74   7
  -2  -5   2 160230. 3139.33   6
   2  -5  -2 162847. 3737.92   1
  -2  -5   1 100860. 3210.59  21
   2  -5  -1 101786. 2996.97   1
   2  -5  -1 100452. 2873.19   9
  -2  -5   1 105754. 3099.69   7
  -2  -5   0 50275.0 1897.03  22
  -2   5   0 46323.8 2047.92  10
   2  -5   0 46133.6 2054.54   1
   2  -5   0 45698.7 1960.04   9
  -2  -5   0 45147.4 1795.33   9
  -2  -5   0 49008.2 2107.32   7
  -2  -5  -1 87713.8 2833.30  22
  -2   5  -1 84432.8 2924.96  10
  -2   5  -1 87401.6 2938.28   2
  -2  -5  -1 85772.6 2399.63   9
   2  -5   1 85467.1 2751.90   9
  -2  -5  -1 87690.8 2786.98   7
   2  -5   1 91362.8 2926.51   1
  -2  -5  -2 107405. 3483.91  22
  -2   5  -2 104586. 3413.82   2
  -2   5  -2 101786. 3415.66  10
   2  -5   2 104853. 3086.87   9
  -2  -5  -2 105520. 3190.95   4
  -2  -5  -2 105785. 3174.50   8
   2  -5   2 103705. 3169.68   1
  -2  -5  -2 103382. 3000.05   7
  -2  -5  -3 4517.58 785.760  22
   2  -5   3 3984.64 641.907   1
  -2  -5  -3 5609.62 787.929   8
   2  -5   3 3939.50 630.169   9
  -2  -5  -3 5546.12 680.739   7
  -2  -5  -3 4541.87 706.149   4
  -2   5  -3 4872.89 797.807   2
  -2  -5  -4 533.519 370.350  22
  -2  -5  -4 1156.06 413.318   8
  -2   5  -4 1075.53 379.006   2
   2  -5   4 1194.42 419.401   1
  -2  -5  -4 1095.35 436.509   4
   2  -5   4 742.133 303.822   9
  -2  -5  -5 16740.0 1762.75  22
  -2   5  -5 16011.5 1596.69   2
  -2  -5  -5 18160.2 1586.73   4
  -2  -5  -5 20949.5 1660.19   8
  -2  -5  -6 3584.01 917.495  22
  -2  -5  -6 4063.46 820.196   8
  -2   5  -6 4632.29 955.112   2
  -2  -5  -7 14678.1 1860.97  22
  -2  -5  -7 17836.9 1709.57   8
  -2   5  -7 15050.0 1712.33   2
  -2   5  -7 18405.2 2087.25   3
  -2  -5  -8 538.327 204.142  18
  -2  -5  -8 454.410 203.591  27
  -2  -5  -8 70.3857 128.012  19
  -2  -5  -9 10901.9 714.037  18
  -2  -5  -9 10276.6 721.659  19
  -2  -5  -9 9187.58 672.322  27
  -2  -5 -10 275.321 205.134  27
  -2  -5 -10 259.832 154.855  19
  -2  -5 -10 420.593 184.083  18
  -2  -5 -10-47.7743 173.197  24
  -2  -5 -11 95.2844 165.533  24
  -2  -5 -11-93.1383 133.629  18
  -2  -5 -12 2182.10 340.480  18
  -2  -5 -12 1891.52 314.335  24
  -2  -5 -12 2103.93 320.096  15
  -2  -5 -13 1109.78 219.393  24
  -2   5 -13 668.837 228.652  12
  -2  -5 -13 1132.66 225.893  15
  -2   5 -14 560.472 158.197  12
  -2  -5 -14 489.871 159.057  15
   2   6 -18 401.221 110.843  12
   2  -6 -17 175.099 104.987  15
   2   6 -17 202.380 168.088  12
   2  -6 -16 2405.70 343.637  24
   2  -6 -16 2624.98 323.678  19
   2  -6 -16 2332.86 310.789  15
   2   6 -16 2772.66 402.599  12
   2  -6 -15 47.2601 200.258  24
   2  -6 -15 119.423 161.350  19
   2  -6 -15 144.587 138.137  15
   2   6 -15 315.234 207.039  12
   2  -6 -14 579.164 206.443  19
   2  -6 -14 820.455 266.921  24
   2  -6 -14 987.635 247.152  15
   2   6 -14 595.638 256.456  12
   2  -6 -13 34002.6 1338.46  19
   2  -6 -13 34504.4 1333.21  24
   2  -6 -13 36651.6 1348.15  15
   2  -6 -12 40939.5 1420.32  24
   2  -6 -12 42504.9 1485.89  19
   2  -6 -12 42626.7 1423.67  15
   2  -6 -11 4640.88 488.845  19
   2   6 -10 150.542 292.924   3
   2  -6 -10 494.199 318.629   8
   2   6  -9 3817.61 910.028   3
   2  -6  -9 3718.34 800.869   8
   2   6  -8 14880.5 1622.18   3
   2  -6  -8 13749.3 1441.12   8
   2   6  -7-265.493 459.066   3
  -2  -6   7 538.348 314.709   6
  -2  -6   7 151.620 258.530   7
   2  -6  -7 521.717 373.785   8
  -2  -6   6 9697.73 951.990   6
   2  -6  -6 10813.7 1151.79   8
   2   6  -6 10668.1 1251.03   3
  -2  -6   6 9201.65 1021.52   7
  -2  -6   5 414.660 258.479   6
  -2  -6   5 162.095 345.373   7
   2  -6  -5 401.465 299.983   8
  -2  -6   4 109090. 3746.20  21
  -2  -6   4 116794. 2946.22   6
  -2  -6   4 116266. 3582.48   7
  -2  -6   3 810.160 368.571  21
  -2  -6   3 1155.88 323.620   6
  -2  -6   3 2145.29 521.163   7
   2  -6  -3 1740.21 496.940   1
  -2  -6   2 10304.6 1132.51  21
  -2  -6   2 11164.6 895.821   6
  -2  -6   2 10221.0 1061.82   7
   2  -6  -2 10329.2 1060.76   1
  -2  -6   1 68838.5 2914.42  21
  -2  -6   1 75625.5 2881.78   7
   2  -6  -1 72206.3 2728.09   9
   2  -6  -1 76487.3 2851.46   1
  -2  -6   1 72657.2 2581.32   9
  -2   6   1 75111.9 2733.40  10
   2  -6   0 53491.5 2412.24   1
  -2   6   0 51664.7 2356.75  10
   2  -6   0 50492.3 2293.86   9
  -2  -6   0 49399.7 2097.19   9
  -2  -6   0 53532.7 2400.17   7
  -2  -6  -1 3131.88 561.745  22
  -2  -6  -1 2873.71 564.387   7
  -2   6  -1 3229.31 638.823   2
   2  -6   1 3913.75 680.536   9
  -2  -6  -1 4122.34 617.409   9
  -2   6  -1 4181.41 749.876  10
   2  -6   1 4287.71 710.941   1
  -2  -6  -2 7863.85 998.572  22
  -2   6  -2 8780.73 1106.18  10
   2  -6   2 7836.29 947.750   9
  -2  -6  -2 7810.46 918.371   7
   2  -6   2 6745.36 907.693   1
  -2  -6  -2 9578.12 1019.84   4
  -2   6  -2 8099.33 1034.58   2
  -2  -6  -3-190.492 240.870  22
   2  -6   3-607.313 323.497   9
  -2  -6  -3 37.1138 250.224   4
  -2   6  -3 387.914 314.894   2
  -2  -6  -3-342.086 237.197   7
   2  -6   3-47.9331 226.647   1
  -2  -6  -4 492.190 452.639  22
   2  -6   4 678.945 358.161   1
  -2  -6  -4 893.909 387.704   4
  -2  -6  -4 578.400 324.322   8
   2  -6   4 535.401 305.903   9
  -2   6  -4 891.474 480.123   2
  -2  -6  -5 18382.7 1918.20  22
  -2  -6  -5 18389.4 1666.10   4
  -2  -6  -5 14643.5 1489.51   8
  -2   6  -5 17906.7 1769.27   2
  -2  -6  -6 7553.75 1308.95  22
  -2   6  -6 5774.57 1105.08   2
  -2  -6  -6 8374.66 1196.11   8
  -2  -6  -7 3.15651 122.805  27
  -2  -6  -7-32.3373 129.315  19
  -2  -6  -7 167.719 201.797  11
  -2  -6  -8 11258.5 745.741  27
  -2  -6  -8 10287.8 728.421  19
  -2  -6  -9 5407.83 519.718  27
  -2  -6  -9 6083.47 531.584  18
  -2  -6  -9 6082.34 564.311  19
  -2  -6 -10 15317.6 828.259  18
  -2  -6 -10 15695.4 890.388  19
  -2  -6 -10 15344.5 901.327  24
  -2  -6 -11 4423.75 431.321  18
  -2  -6 -11 3917.11 420.695  19
  -2  -6 -11 3972.24 446.656  24
  -2  -6 -12 2353.49 343.702  24
  -2  -6 -12 1873.52 283.024  15
  -2  -6 -13 771.538 189.916  24
  -2  -6 -13 785.499 194.709  15
  -2   6 -13 616.152 192.099  12
  -2   6 -14 2759.21 283.354  12
  -2  -6 -14 4074.29 302.764  15
   2   7 -17-153.050 135.256  12
   2  -7 -16 6.53063 124.773  19
   2  -7 -16 228.882 149.922  24
   2  -7 -16-120.311 119.694  15
   2   7 -16 7.90301 147.251  12
   2  -7 -15 5002.99 487.544  24
   2  -7 -15 5770.71 510.274  19
   2   7 -15 5350.17 547.092  12
   2  -7 -15 5784.27 478.280  15
   2  -7 -14 2247.92 357.940  19
   2  -7 -14 1892.49 348.956  24
   2   7 -14 1777.43 355.600  12
   2  -7 -13 20206.9 1031.85  19
   2  -7 -13 20456.1 1011.94  24
   2  -7 -12 5642.62 561.025  19
   2  -7 -12 5688.03 556.296  24
   2  -7 -11-198.330 203.495  19
   2  -7 -10 4000.28 454.362  19
   2  -7 -10 4756.28 554.833  11
   2   7  -9 1038.46 601.242   3
   2  -7  -9 569.678 446.763   8
   2  -7  -8 1969.99 569.826   8
   2   7  -8 1920.67 624.013   3
   2   7  -7 8573.43 1249.00   3
  -2  -7   7 8589.80 1065.72   7
   2  -7  -7 8705.21 1138.04   8
  -2  -7   6 16913.3 1506.16   7
   2   7  -6 17027.8 1659.22   3
  -2  -7   5 20370.2 1812.62  21
  -2  -7   5 20758.9 1655.78   7
  -2  -7   4 12160.5 1360.19  21
  -2  -7   4 14371.2 1384.99   7
  -2  -7   3 23859.2 1859.82  21
  -2  -7   3 25615.5 1832.60   7
  -2  -7   3 25750.1 1795.96   9
  -2  -7   2 987.022 366.154  21
   2  -7  -2 1151.43 409.848   1
  -2  -7   2 557.704 336.053   9
  -2   7   2 1660.98 490.085  10
  -2  -7   2 1596.15 510.065   7
  -2   7   1 119.286 202.494  10
  -2  -7   1 21.1439 206.837   9
  -2  -7   1 381.017 270.609   7
   2  -7  -1-147.760 305.576   1
  -2   7   0 119112. 3934.09  10
   2  -7   0 123639. 3936.18   9
  -2  -7   0 120710. 3621.61   9
   2  -7   0 124765. 4026.74   1
  -2  -7   0 122807. 3992.30   7
  -2   7  -1 6972.81 1019.02  10
  -2  -7  -1 7993.16 928.837   9
  -2   7  -1 7365.40 1025.81   2
   2  -7   1 7451.97 1021.90   1
  -2  -7  -1 6253.58 920.903   7
  -2  -7  -1 9410.80 1011.78   4
   2  -7   1 8438.85 1038.08   9
  -2   7  -2 2620.30 646.770   2
   2  -7   2 4423.41 773.864   9
   2  -7   2 3306.42 700.733   1
  -2  -7  -2 3513.81 659.752   4
  -2  -7  -2 3327.25 670.998   7
   2  -7   3 2667.53 616.183   9
  -2  -7  -3 3307.35 668.463   4
  -2   7  -3 3196.45 716.734   2
   2  -7   3 3506.09 694.340   1
  -2  -7  -4 2278.75 626.194  22
   2  -7   4 2964.89 624.734   9
  -2  -7  -4 3937.10 796.311   4
  -2   7  -4 1458.64 534.661   2
  -2  -7  -5 1570.88 636.109  22
   2  -7   6 4986.51 499.214  16
  -2  -7  -6 4023.09 452.602  19
  -2  -7  -6 5047.62 575.080  11
  -2  -7  -7 4298.92 496.724  19
  -2  -7  -7 4968.20 572.119  11
  -2  -7  -8 34231.7 1347.69  19
  -2  -7  -8 34820.7 1263.81  27
  -2  -7  -9 2947.25 414.176  19
  -2  -7 -10 58.3784 165.121  19
  -2  -7 -10-16.5546 187.935  24
  -2  -7 -11-24.4273 150.289  19
  -2  -7 -11 36.2825 172.715  24
  -2  -7 -11 133.792 138.429  15
  -2  -7 -12 68.1632 85.4940  19
  -2  -7 -12 119.088 161.195  24
  -2  -7 -12 172.837 103.361  15
  -2  -7 -13 200.177 129.876  24
  -2  -7 -13 114.869 80.1268  15
  -2   7 -13 204.613 146.594  12
   2   8 -17 2418.86 270.686  12
   2  -8 -16-213.013 150.109  19
   2  -8 -16-68.4856 136.475  24
   2   8 -16-157.491 118.918  12
   2  -8 -15 447.591 196.172  19
   2  -8 -15 30.5232 156.745  24
   2   8 -15 135.511 137.202  12
   2  -8 -14 3564.49 427.730  19
   2  -8 -14 3712.91 428.408  24
   2   8 -14 3060.18 417.822  12
   2  -8 -13 772.101 271.132  24
   2  -8 -13 770.880 244.495  19
   2   8 -13 588.093 227.280  12
   2  -8 -12 7872.51 666.921  19
   2  -8 -12 8605.99 665.377  24
   2  -8 -11 786.165 252.988  19
   2  -8 -10 1091.85 282.551  19
   2  -8 -10 2105.24 424.019  11
   2  -8  -9 29590.9 1256.28  19
   2  -8  -9 30850.1 1342.61  11
   2  -8  -8 8337.36 659.478  19
   2  -8  -8 8989.99 715.404  11
  -2  -8   7 301.238 296.913   7
  -2  -8   6 16320.5 1785.09  21
  -2  -8   6 15187.3 1524.19   7
  -2  -8   5 5341.20 1012.35  21
  -2  -8   5 5192.32 915.726   9
  -2  -8   5 5316.66 916.387   7
  -2  -8   4 43701.5 2758.64  21
  -2  -8   4 49010.0 2742.26   7
  -2  -8   4 43248.8 2547.37   9
  -2  -8   3 1795.54 591.300  21
  -2  -8   3 1824.79 551.767   9
  -2   8   3 1091.47 398.504  10
  -2  -8   3 2220.64 621.356   7
  -2  -8   2 40252.0 2593.32  21
  -2   8   2 45753.8 2497.23  10
  -2  -8   2 44783.2 2507.59   9
  -2  -8   2 40691.8 2493.35   7
  -2   8   1 20444.9 1713.40  10
  -2  -8   1 17252.7 1531.61   9
  -2  -8   1 16392.7 1582.78   7
  -2  -8   0 3711.19 723.118   9
  -2   8   0 2860.18 638.582  10
  -2  -8   0 2997.94 683.510   7
  -2   8   0 3732.12 779.791   2
  -2  -8  -1 9752.09 1223.08   7
   2  -8   1 10143.8 1277.08   9
  -2   8  -1 8744.84 1225.33  10
  -2   8  -1 7070.26 1085.91   2
  -2   8  -2 1604.45 525.386   2
  -2  -8  -2 3297.20 747.204   7
   2  -8   2 2534.55 663.081   9
   2  -8   3 6743.96 1035.95   9
  -2   8  -3 6737.27 1104.26   2
  -2  -8  -4 4424.56 481.622  19
  -2  -8  -4 4759.23 491.399  25
   2  -8   4 4549.47 486.225  16
  -2  -8  -4 5669.57 587.475  11
   2  -8   4 4806.90 887.623   9
  -2  -8  -5 1159.99 265.238  19
   2  -8   5 1250.96 299.465  16
  -2  -8  -5 983.158 267.007  25
  -2  -8  -5 1375.09 332.115  11
  -2  -8  -6 6189.92 587.633  19
  -2  -8  -6 6813.98 674.652  11
  -2  -8  -7 2483.36 389.357  19
  -2  -8  -7 2534.88 463.395  11
  -2  -8  -8 2997.72 422.897  19
  -2  -8  -9 12015.0 789.331  19
  -2  -8 -10 8608.50 646.830  24
  -2  -8 -10 8764.44 632.030  19
  -2  -8 -11 130.023 160.489  24
  -2  -8 -11 587.548 167.304  19
  -2  -8 -12 1040.07 188.420  19
  -2  -8 -12 1120.74 234.037  24
  -2  -8 -13 139.477 97.2515  24
  -2   8 -13 397.998 143.275  12
   2  -9 -16-39.7258 87.2663  19
   2   9 -16-64.4230 100.934  12
   2  -9 -15 1742.63 254.582  19
   2  -9 -15 1746.00 248.721  24
   2   9 -15 1880.78 280.105  12
   2  -9 -14 4077.94 416.932  24
   2  -9 -14 3773.60 411.179  19
   2   9 -14 3088.12 390.459  12
   2  -9 -13 4274.17 454.075  24
   2  -9 -13 4590.59 494.818  19
   2   9 -13 4155.06 486.981  12
   2  -9 -12-41.6129 161.125  19
   2  -9 -12-101.393 179.369  24
   2   9 -12 144.360 167.026  12
   2  -9 -11 6213.38 595.022  19
   2  -9 -10 39527.4 1486.19  19
   2  -9 -10 39383.3 1562.29  11
   2  -9  -9 14361.6 898.624  19
   2  -9  -9 14647.2 952.252  11
   2  -9  -8 718.850 224.730  19
   2  -9  -8 582.047 219.583  11
   2  -9  -7-11.9254 182.211  19
   2  -9  -7 623.752 252.335  11
   2  -9  -6 16495.0 890.224  19
   2  -9  -6 19072.1 1027.84  11
  -2  -9   5 3822.96 915.309  21
  -2  -9   5 4940.22 906.945   7
  -2  -9   4 17180.9 1834.69  21
  -2  -9   4 19801.6 1856.73   9
  -2  -9   4 17894.6 1731.93   7
  -2  -9   3 258.208 250.359   9
  -2  -9   3-194.045 368.655   7
  -2   9   2-490.944 331.824  10
  -2  -9   2 505.845 416.183   9
  -2  -9   2-144.242 279.186   7
  -2   9   1 2259.27 600.210  10
  -2  -9   1 2448.02 638.450   9
  -2  -9   1 1214.38 484.935   7
  -2   9   0 3168.73 767.053  10
  -2  -9   0 1600.37 535.284   7
  -2   9  -1 15134.3 1675.04   2
  -2  -9  -1 15778.8 1682.91   7
   2  -9   2 645.483 227.409  16
  -2  -9  -2 113.736 142.198  25
  -2  -9  -2 431.252 187.494  11
  -2  -9  -3 2870.53 399.312  19
  -2  -9  -3 3621.62 434.415  25
   2  -9   3 2664.50 386.371  16
  -2  -9  -3 2656.87 409.961  11
  -2  -9  -4 13222.8 837.219  19
  -2  -9  -4 12696.0 818.916  25
   2  -9   4 11123.3 778.528  16
  -2  -9  -4 12133.6 873.580  11
  -2  -9  -5 32799.1 1333.12  19
   2  -9   5 30726.7 1292.39  16
  -2  -9  -5 34764.1 1353.43  25
  -2  -9  -5 31784.4 1412.62  11
  -2  -9  -6 224.889 219.321  19
  -2  -9  -6-147.498 226.319  11
  -2  -9  -7 1465.87 289.636  19
  -2  -9  -7 1681.86 377.907  11
  -2  -9  -8 1095.94 284.045  19
  -2  -9  -9-24.4028 135.066  19
  -2  -9 -10 5887.07 500.426  19
  -2  -9 -10 6061.85 511.543  24
  -2  -9 -11 385.037 158.281  24
  -2  -9 -11-30.0596 103.114  19
  -2  -9 -12 323.264 112.388  24
  -2   9 -12 218.060 115.448  12
   2 -10 -15-142.722 116.087  19
   2 -10 -15 105.055 98.4467  24
   2  10 -15 150.587 81.6640  12
   2 -10 -14 1641.03 239.501  24
   2 -10 -14 1729.07 271.923  19
   2  10 -14 1766.38 269.427  12
   2 -10 -13 3128.75 401.732  19
   2 -10 -13 2661.36 328.723  24
   2  10 -13 2388.27 339.758  12
   2 -10 -12 4434.75 481.905  19
   2 -10 -12 5104.51 473.283  24
   2  10 -12 4481.49 472.338  12
   2 -10 -11 193.164 198.903  19
   2 -10 -10 7312.21 644.452  19
   2 -10  -9-167.476 195.302  19
   2 -10  -9 178.829 218.726  11
   2 -10  -8 24244.3 1145.43  19
   2 -10  -8 24495.2 1214.97  11
   2 -10  -7 52945.7 1659.47  19
   2 -10  -7 51343.0 1756.67  11
   2 -10  -6 10792.1 813.082  11
  -2 -10   5 9921.79 781.610  11
   2 -10  -5 8193.35 696.991  11
  -2 -10   4 9535.06 755.756  11
   2 -10  -4 8679.37 701.995  11
   2 -10  -3 251.490 168.006  11
  -2 -10   3 249.516 149.461  11
   2 -10  -2 2608.82 402.716  11
  -2 -10   2 1749.59 327.289  11
   2 -10  -1 44093.8 1539.40  16
  -2 -10   1 43269.3 1589.42  11
   2 -10   0-31.8551 222.196  16
  -2 -10   0 7.71626 129.330  11
  -2 -10  -1 1984.43 309.644  25
   2 -10   1 2061.16 346.542  16
  -2 -10  -1 1784.20 350.980  11
   2 -10   2 14515.0 900.927  16
  -2 -10  -2 15650.3 904.949  19
  -2 -10  -2 15338.4 886.159  25
  -2 -10  -2 14249.4 935.927  11
   2 -10   3 5502.99 571.058  16
  -2 -10  -3 7231.75 625.286  25
  -2 -10  -3 6492.69 596.483  19
  -2 -10  -3 5533.41 597.667  11
  -2 -10  -4-100.437 136.881  19
   2 -10   4 423.337 253.729  16
  -2 -10  -4 216.469 197.304  25
  -2 -10  -4 257.906 232.925  11
   2 -10   5 615.001 259.019  16
  -2 -10  -5 80.3341 178.828  19
  -2 -10  -5 74.6165 161.102  11
  -2 -10  -6 1881.42 341.106  19
  -2 -10  -6 1494.67 367.161  11
  -2 -10  -7 3482.39 452.335  19
  -2 -10  -7 3799.78 546.187  11
  -2 -10  -8 199.234 171.338  19
  -2 -10  -9 5886.11 501.403  19
  -2 -10 -10-76.7063 147.705  24
  -2 -10 -10 4.42530 117.249  19
  -2 -10 -11 1523.66 212.512  19
  -2 -10 -11 1046.36 194.563  24
  -2  10 -11 1153.96 213.804  12
   2 -11 -14-170.033 134.353  19
  -2 -11  14-28.6959 81.6646  11
   2 -11 -13 148.222 122.148  24
   2 -11 -13 338.493 165.870  19
  -2 -11  13 142.115 117.866  11
   2 -11 -12 1586.11 287.591  19
   2 -11 -12 1160.37 227.555  24
   2 -11 -11 2062.93 334.833  19
   2 -11 -11 1958.61 302.512  24
   2 -11 -10 2036.47 338.925  19
   2 -11  -9 6030.77 566.303  19
   2 -11  -9 7029.44 655.932  11
   2 -11  -8 858.240 230.839  19
   2 -11  -8 1860.68 375.846  11
   2 -11  -7 1375.32 278.968  19
  -2 -11   7 1583.30 357.475  11
   2 -11  -7 1614.37 326.163  11
   2 -11  -6 11811.7 849.770  11
  -2 -11   6 10583.6 822.409  11
   2 -11  -5 51.1957 153.061  11
  -2 -11   5-16.2696 156.108  11
  -2 -11   4 1668.80 358.900  11
   2 -11  -4 1442.33 319.202  11
   2 -11  -4 1232.11 275.043  16
   2 -11  -3-60.2823 215.279  11
  -2 -11   3 5.85095 169.938  11
   2 -11  -3-63.0252 249.297  16
   2 -11  -2 13593.5 875.168  16
   2 -11  -2 14699.2 922.350  11
  -2 -11   2 14833.4 960.574  11
   2 -11  -1 2614.57 398.870  16
  -2 -11   1 1920.92 373.878  11
   2 -11   0 3911.07 489.652  16
  -2 -11   0 4703.86 482.725  25
  -2 -11   0 4122.81 521.171  11
   2 -11   1 15043.6 931.600  16
  -2 -11  -1 15104.8 888.645  25
  -2 -11  -1 15461.4 983.176  11
  -2 -11  -2 3474.84 433.612  19
   2 -11   2 3163.04 447.983  16
  -2 -11  -2 3025.14 431.126  25
  -2 -11  -2 2856.22 435.592  11
  -2 -11  -3 7505.09 637.120  25
  -2 -11  -3 8243.48 655.672  19
   2 -11   3 7366.16 668.489  16
  -2 -11  -3 7653.14 697.118  11
  -2 -11  -4 173.804 131.160  19
  -2 -11  -4 332.357 210.245  25
   2 -11   4 506.025 265.080  16
  -2 -11  -4 296.091 253.046  11
  -2 -11  -5-87.0752 176.904  19
  -2 -11  -5 311.941 216.861  11
  -2 -11  -6 2185.89 352.230  19
  -2 -11  -6 2189.00 398.169  11
  -2 -11  -7 1843.61 318.321  19
  -2 -11  -8 4946.74 450.778  19
  -2 -11  -9 1444.49 249.512  24
  -2 -11  -9 1859.60 274.299  19
  -2 -11 -10 528.367 145.970  19
  -2 -11 -10 595.001 156.813  24
   2 -12 -13 1699.91 209.922  19
   2 -12 -12-359.718 180.354  19
  -2 -12  12-30.4526 99.9622  11
   2 -12 -11 1354.82 258.674  19
  -2 -12  11 1388.25 262.949  11
   2 -12 -10 490.009 217.903  19
  -2 -12  10 18.7600 140.043  11
   2 -12  -9 3131.66 381.132  19
  -2 -12   9 2630.10 380.387  11
   2 -12  -8 5283.46 480.927  19
   2 -12  -8 4879.87 537.424  11
  -2 -12   8 4233.94 507.056  11
   2 -12  -7 1991.95 361.904  11
  -2 -12   7 2470.13 396.834  11
  -2 -12   6 872.797 271.887  11
   2 -12  -6 796.989 272.340  11
   2 -12  -5 27716.6 1260.07  11
  -2 -12   5 26076.5 1267.18  11
   2 -12  -4 27379.3 1187.01  16
   2 -12  -4 26102.2 1228.99  11
  -2 -12   4 26035.8 1270.68  11
  -2 -12   3 117.144 170.353  11
   2 -12  -3 100.132 147.452  11
   2 -12  -2 24789.3 1171.12  16
  -2 -12   2 25446.0 1125.62  25
   2 -12  -2 25141.2 1191.33  11
  -2 -12   2 22594.2 1186.14  11
   2 -12  -1 1592.53 318.024  16
  -2 -12   1 1517.09 290.572  25
  -2 -12   1 1755.79 340.002  11
   2 -12   0 4359.70 509.466  16
  -2 -12   0 4165.59 465.087  25
  -2 -12   0 3974.55 509.241  11
   2 -12   1 447.048 259.251  16
  -2 -12  -1 146.004 171.588  25
  -2 -12  -1 81.1624 185.171  11
   2 -12   2 9384.42 745.718  16
  -2 -12  -2 10000.3 720.686  25
  -2 -12  -2 10477.8 805.801  11
  -2 -12  -3 0.56381 155.157  25
   2 -12   3 581.493 272.005  16
  -2 -12  -3 82.4791 155.023  19
  -2 -12  -3 92.2550 187.341  11
  -2 -12  -4 4708.89 471.238  19
  -2 -12  -4 4352.02 501.764  11
  -2 -12  -5 192.698 135.427  19
  -2 -12  -5 59.9911 179.023  11
  -2 -12  -6-174.063 163.015  19
  -2 -12  -6 1160.87 294.643  11
  -2 -12  -7 698.653 198.564  19
  -2 -12  -8 255.972 116.986  19
  -2 -12  -9 939.084 170.514  19
  -2 -12  -9 680.491 141.308  24
  -2 -13  11 811.535 167.118  11
   2 -13 -10 1841.29 230.067  19
  -2 -13  10 1718.22 259.216  11
  -2 -13   9 4401.97 440.646  11
  -2 -13   8 245.373 177.954  11
   2 -13  -7 917.562 260.917  11
  -2 -13   7 632.151 223.820  11
  -2 -13   6 982.925 281.295  11
   2 -13  -6 571.099 193.547  11
   2 -13  -5 828.992 220.034  11
  -2 -13   5 1236.28 302.085  11
  -2 -13   4 3444.76 384.903  25
   2 -13  -4 4114.18 473.416  11
  -2 -13   4 3695.55 472.288  11
  -2 -13   3 22657.0 991.896  25
   2 -13  -3 23862.0 1066.25  16
   2 -13  -3 23841.0 1094.80  11
  -2 -13   3 20649.8 1098.61  11
  -2 -13   2 772.997 223.920  25
   2 -13  -2 926.832 265.773  16
  -2 -13   2 266.206 174.856  11
  -2 -13   1 15516.0 831.473  25
   2 -13  -1 14497.2 873.957  16
  -2 -13   1 14702.4 915.335  11
  -2 -13   0 612.898 220.703  25
   2 -13   0 796.691 264.379  16
  -2 -13   0 452.315 189.450  11
  -2 -13  -1 917.483 226.752  25
   2 -13   1 761.655 284.985  16
  -2 -13  -1 782.959 262.237  11
  -2 -13  -2 385.950 192.455  25
  -2 -13  -2 590.783 259.985  11
  -2 -13  -3 227.926 177.429  11
  -2 -13  -4 98.6268 101.268  19
  -2 -13  -4 318.644 198.447  11
  -2 -13  -5 841.765 182.615  19
  -2 -13  -5 717.838 234.518  11
  -2 -13  -6 6624.05 441.432  19
  -2 -13  -7 519.368 126.479  19
  -2 -14   8 269.830 129.758  11
  -2 -14   7 199.044 120.462  11
  -2 -14   6 1306.83 247.777  11
   2 -14  -6 1144.95 239.646  11
   2 -14  -5 363.767 154.696  11
  -2 -14   5 690.405 196.946  11
  -2 -14   4 2346.14 350.416  11
   2 -14  -3 11048.3 637.412  16
  -2 -14   3 10848.9 599.328  25
  -2 -14   3 10509.1 702.501  11
  -2 -14   2 285.909 132.557  25
  -2 -14   2 406.961 204.592  11
  -2 -14   1 107.216 109.900  25
  -2 -14   1 151.697 152.021  11
  -2 -14   0-43.2681 115.650  25
  -2 -14   0 123.415 151.905  11
  -2 -14  -1 790.482 254.038  11
  -2 -14  -2 612.562 171.765  11
  -2 -14  -3 5679.60 470.929  11
  -2 -14  -4 2801.23 339.270  11
  -2 -15   5 837.944 160.682  11
  -2 -15   4 47.8287 100.532  11
  -2 -15   3 1948.93 265.033  11
  -2 -15   2 358.961 150.248  11
  -2 -15   1 5899.39 440.419  11
  -2 -15   0 1575.33 241.175  11
  -2 -15  -1 652.574 166.152  11
  -2 -15  -2 360.352 125.892  11
   3   0 -20 1051.22 181.204  15
   3   0 -19 59.1176 121.904  15
   3   0 -18 2215.75 374.740  15
   3   0 -17-32.8149 128.709  15
   3   0 -16 764.765 226.827  15
   3   0 -15 34.2889 181.264  12
   3   0 -15 1.16792 143.740  15
   3   0 -14 10776.4 775.866  12
   3   0 -14 11286.5 727.553  15
  -3   0  13-96.5823 236.476   5
   3   0 -12 1978.67 603.621  22
   3   0 -11 128.804 388.780  22
   3   0 -11-33.7923 293.093   3
   3   0 -10 111953. 3788.75  22
   3   0 -10 106420. 3612.02   3
   3   0  -9-34.0209 261.467  22
   3   0  -9 33.1795 328.272   3
  -3   0   8 18778.4 1246.81   5
   3   0  -8 19298.4 1312.02   3
   3   0  -7-15.8872 54.1414   1
  -3   0   7 299.960 287.668   5
   3   0  -7-192.341 306.113   3
   3   0  -6 516.550 178.255  23
  -3   0   6 310.769 187.096   5
  -3   0   5-8.84072 211.076  20
  -3   0   4 52816.9 1757.39  20
  -3   0   3 169.864 127.853  21
  -3   0   3 179.946 237.798  20
  -3   0   3 277.439 189.387   6
  -3   0   2 87607.4 1763.64   6
  -3   0   2 93779.9 2049.58   2
  -3   0   1 402.736 248.607   2
  -3   0   0 373.114 269.862   2
  -3   0   0 304.890 163.368  10
  -3   0  -1 26.7833 236.477   2
  -3   0  -1-23.6032 191.811   4
  -3   0  -2 21644.2 1372.31   2
  -3   0  -2 21189.2 1274.94   4
  -3   0  -3 140.005 333.928   2
  -3   0  -3 305.789 324.897   3
  -3   0  -3 225.994 265.730   4
  -3   0  -4 326.561 281.394   2
  -3   0  -4 486.386 360.365   3
  -3   0  -5 35.3534 248.331   3
  -3   0  -5-242.346 282.288   2
  -3   0  -6 16967.0 1564.13   2
  -3   0  -7 217.343 313.819  22
  -3   0  -8 345.883 191.892  18
  -3   0  -8-134.105 116.718  27
  -3   0  -9 69.8089 133.972  18
  -3   0  -9-13.5876 113.224  27
  -3   0 -10 4175.84 464.750  27
  -3   0 -10 3847.94 453.843  18
  -3   0 -11-217.770 174.120  27
  -3   0 -11-228.903 168.489  18
  -3   0 -12 7766.91 571.569  27
  -3   0 -12 8488.12 608.939  15
  -3   0 -13 37.7333 101.696  15
  -3   0 -14 369.150 106.463  15
   3  -1 -20 557.211 128.407  15
   3   1 -20 499.679 126.851  15
   3  -1 -19 293.891 128.313  15
   3   1 -19 573.908 168.121  15
   3  -1 -18 359.876 180.871  15
   3   1 -18 169.572 134.690  15
   3   1 -17 470.628 211.108  15
   3  -1 -17 530.219 212.828  15
   3   1 -17 674.093 226.779  12
   3   1 -16 127.002 174.758  12
   3   1 -16 295.461 201.406  15
   3  -1 -16-2.97756 130.045  15
   3   1 -15 1043.28 267.040  12
   3   1 -15 1139.48 257.094  15
   3  -1 -15 819.374 251.670  15
   3  -1 -14 5492.40 522.839  24
   3  -1 -14 4440.92 482.066  15
   3   1 -14 4707.75 471.311  15
   3   1 -14 5472.34 561.373  12
  -3  -1  13 13062.5 1459.18   5
   3   1 -13 13513.8 1609.06   3
   3  -1 -12 3133.65 794.279  22
   3   1 -12 2742.11 746.745   3
  -3  -1  12 3287.93 711.183   5
   3  -1 -11 37281.0 2480.65  22
  -3  -1  11 34030.9 2045.60   5
   3   1 -11 39638.8 2429.29   3
   3  -1 -10 414.778 369.768  22
   3   1 -10 596.909 302.478  22
   3   1 -10 116.444 257.065   3
  -3  -1  10 750.101 359.051   5
   3   1  -9 9196.83 933.291  22
   3  -1  -9 10956.2 1166.44  22
  -3  -1   9 9502.42 953.386   5
   3   1  -9 9195.46 1039.17   3
  -3  -1   8 61063.8 2171.30   5
   3   1  -8 60665.2 2388.58   3
   3   1  -7 122103. 1945.56  23
  -3  -1   7 115164. 2753.89   5
  -3   1   7 111635. 2819.52   5
   3   1  -7 115754. 2981.57   3
   3  -1  -7 120181. 1736.23   1
  -3   1   6 8008.27 731.630  20
  -3  -1   6 9151.29 725.192   5
  -3   1   6 7848.94 698.057   5
   3   1  -6 7562.53 697.949   3
   3  -1  -6 8855.10 528.985   1
  -3   1   5 8873.59 740.087  20
  -3  -1   5 9506.74 702.364   5
  -3   1   5 10541.4 733.751   5
   3  -1  -5 9893.64 620.619   1
   3   1  -5 9395.88 671.437   3
  -3   1   4 65016.1 1914.49  20
  -3  -1   4 63716.9 1990.45  20
  -3   1   4 63268.0 1656.78   5
  -3  -1   3 170783. 2818.86  21
  -3  -1   3 166387. 3096.61  20
  -3   1   3 167112. 2573.91   5
  -3   1   3 168769. 2177.88   6
   3  -1  -3 171680. 1732.11   8
  -3  -1   2 134681. 2752.24  20
  -3   1   2 132305. 2268.53   5
  -3   1   2 138920. 2518.58   2
  -3   1   2 131695. 1894.81   6
  -3  -1   1 250879. 2141.96  10
  -3   1   1 235833. 3650.90   2
  -3   1   0 47871.1 1803.54   2
  -3  -1   0 50217.7 1794.33   2
  -3   1   0 49709.6 1507.75   4
  -3  -1   0 51951.8 1118.58   8
  -3   1  -1 78439.3 2236.19  10
  -3   1  -1 75541.2 2480.52   2
  -3   1  -1 78688.0 2126.38   4
  -3  -1  -1 75837.9 2343.54   2
  -3  -1  -1 76461.3 1851.63   3
  -3   1  -2 36905.3 1839.17   2
  -3  -1  -2 37800.5 1760.55   4
  -3   1  -2 36175.3 1601.36   4
  -3  -1  -2 36572.5 1746.21   2
  -3  -1  -3 14864.6 1200.49   2
  -3   1  -3 16083.1 1322.03   2
  -3  -1  -3 15400.6 1057.47   3
  -3  -1  -3 14309.0 1174.48   4
  -3   1  -4 64134.8 2820.22   3
  -3   1  -4 64446.6 2769.54   2
  -3  -1  -4 67836.2 2718.59   2
  -3  -1  -4 62391.2 2662.64   4
  -3   1  -5 4394.01 827.638   3
  -3  -1  -5 5185.12 843.829   2
  -3   1  -5 6109.81 923.343   2
  -3  -1  -6 13425.5 1753.15  22
  -3   1  -6 14694.4 1540.97   3
  -3  -1  -6 14373.0 1427.91   2
  -3   1  -6 16684.1 1594.19   2
  -3  -1  -7 7931.39 1409.23  22
  -3   1  -7 9603.73 1275.01   2
  -3   1  -8 1062.45 248.057  27
  -3  -1  -8 1110.69 251.202  27
  -3  -1  -8 1001.93 247.368  18
  -3   1  -8 1326.39 266.635  18
  -3  -1  -9 7739.35 631.017  18
  -3  -1  -9 6924.48 590.859  27
  -3   1  -9 7825.03 610.905  27
  -3   1  -9 7717.38 631.918  18
  -3   1 -10 1513.41 286.203  27
  -3  -1 -10 1612.22 292.804  27
  -3   1 -10 1808.66 331.971  18
  -3  -1 -10 1685.13 322.896  18
  -3  -1 -11 6168.58 560.410  18
  -3  -1 -11 6332.71 555.064  27
  -3   1 -11 6652.03 550.206  27
  -3  -1 -12 439.640 192.328  27
  -3   1 -12 370.242 143.188  15
  -3   1 -13 8439.39 523.226  15
  -3  -1 -13 6868.04 497.548  15
  -3  -1 -14 22.5204 77.1058  15
   3  -2 -20 76.6904 92.6794  15
   3   2 -19-166.360 112.026  15
   3  -2 -19 34.4000 118.832  15
   3   2 -18 592.382 177.264  15
   3   2 -18 634.600 200.158  12
   3  -2 -17 4867.34 503.480  15
   3   2 -17 4834.49 476.887  15
   3   2 -17 5240.13 556.947  12
   3   2 -16 3.97680 122.533  15
   3  -2 -16-10.7709 144.972  15
   3   2 -16 79.0820 148.807  12
   3  -2 -15 11629.6 778.029  24
   3  -2 -15 11877.2 781.399  15
   3   2 -15 11832.8 758.667  15
   3   2 -15 13761.0 911.311  12
   3  -2 -14 32054.8 1232.13  24
   3   2 -14 29650.0 1176.95  15
   3  -2 -14 30660.9 1217.74  15
   3   2 -14 32085.5 1365.41  12
  -3  -2  13 18061.1 1692.39   5
   3   2 -13 17794.8 1867.60   3
  -3  -2  12 533.105 405.173   5
   3   2 -12-249.148 390.846   3
  -3  -2  11 29365.2 1894.27   5
   3   2 -11 31002.0 2227.45   3
  -3  -2  10 37628.0 1988.23   5
   3   2 -10 40994.1 2389.76   3
  -3  -2   9 41401.5 1921.52   5
   3   2  -9 41113.3 2226.39   3
  -3  -2   8 61436.7 2160.46   5
   3   2  -8 66155.7 2612.78   3
   3  -2  -7 16379.1 817.599   1
  -3  -2   7 15787.9 1009.86   5
   3   2  -7 17287.6 1228.94   3
  -3   2   6 15983.0 1006.88  20
  -3  -2   6 16324.2 947.498   5
  -3   2   6 17117.9 1030.03   5
   3   2  -6 16942.5 1083.46   3
   3  -2  -6 16630.6 853.136   1
  -3   2   5 68606.2 1988.86  20
   3  -2  -5 66551.2 2205.14  23
  -3  -2   5 64820.3 1789.18   5
  -3   2   5 63552.9 1809.89   5
   3  -2  -5 65948.0 1732.80   1
   3   2  -5 68361.2 1857.96   3
  -3   2   4 253274. 3785.62  20
  -3  -2   4 251740. 4152.87  20
   3  -2  -4 251409. 4208.57  23
  -3   2   4 250402. 3298.24   5
   3  -2  -4 253088. 3532.92   1
   3  -2  -4 242162. 3044.20   8
   3   2  -4 243699. 2931.30   3
  -3   2   4 261057. 2725.32   2
  -3  -2   3 15438.2 997.493  21
  -3  -2   3 17027.5 1032.89  20
  -3   2   3 17259.5 820.115   5
   3  -2  -3 19153.7 1029.76   1
  -3   2   3 17950.8 848.187   2
  -3   2   3 17979.6 586.041   6
   3  -2  -3 17493.3 738.538   8
  -3  -2   2 47635.2 1777.11  21
  -3  -2   2 48958.1 1689.37  20
  -3   2   2 49730.0 1358.31   5
  -3   2   2 49944.4 1582.75   2
  -3  -2   1 6344.48 627.256  20
  -3   2   1 5803.11 612.881   2
  -3   2   1 5677.28 399.392   4
  -3  -2   0 2886.87 445.203  20
  -3   2   0 1800.40 386.641  10
  -3  -2   0 2024.00 284.470   8
  -3   2   0 2596.65 326.900   4
  -3  -2   0 2728.91 225.185   9
  -3   2   0 1825.65 423.103   2
  -3   2  -1 899.266 323.188  10
  -3   2  -1 260.994 329.630   2
  -3   2  -2 1867.85 493.006   2
  -3  -2  -2 1555.60 318.477   8
  -3  -2  -2 1300.66 381.808   4
  -3  -2  -3 803.808 338.626   4
   3  -2   3 1557.54 426.044   1
  -3  -2  -3 1066.80 290.065   8
  -3   2  -3 983.302 368.962   2
   3  -2   4 15698.2 1193.96   1
  -3   2  -4 15857.3 1414.24   2
  -3  -2  -4 14315.4 1328.83   4
  -3  -2  -5 17304.1 1853.12  22
  -3   2  -5 16891.3 1555.60   2
  -3   2  -5 16068.8 1638.37   3
  -3  -2  -6 1575.08 679.893  22
  -3   2  -6 2104.92 736.193   3
  -3   2  -6 1211.04 502.444   2
  -3  -2  -7 12906.5 1820.32  22
  -3   2  -7 16054.2 1697.80   2
  -3   2  -7 15872.3 1754.42   3
  -3   2  -8 5850.01 528.840  18
  -3   2  -8 5616.76 505.479  27
  -3  -2  -8 5376.15 511.949  27
  -3  -2  -8 4737.72 480.520  18
  -3  -2  -9 5166.31 516.097  18
  -3   2  -9 4184.50 464.726  18
  -3   2  -9 4589.80 464.940  27
  -3  -2  -9 4416.04 480.716  27
  -3  -2 -10 4710.56 505.152  18
  -3  -2 -10 4804.56 497.359  27
  -3   2 -10 4738.79 472.039  27
  -3  -2 -11-141.220 177.167  27
  -3  -2 -11 339.844 201.590  18
  -3  -2 -12 5369.62 485.427  27
  -3  -2 -13 5966.93 472.153  15
  -3  -2 -14 526.024 135.283  15
   3  -3 -20 18.0315 94.7235  15
   3  -3 -19 194.589 144.422  15
   3  -3 -18-94.8919 150.704  15
   3   3 -18-212.795 169.133  12
   3  -3 -17 431.003 186.232  15
   3   3 -17-111.094 188.589  12
   3  -3 -16 582.850 205.769  15
   3   3 -16 315.306 216.042  12
   3  -3 -15 7549.49 635.018  24
   3  -3 -15 8650.33 674.136  15
   3   3 -15 8390.71 728.821  12
   3  -3 -14 14206.8 832.719  24
   3  -3 -14 13547.0 819.805  15
   3   3 -14 13854.9 918.765  12
   3  -3 -13 1119.44 262.151  24
   3  -3 -13 633.853 196.233  15
   3   3 -13 950.462 258.512  12
   3   3 -12 971.328 530.013   3
  -3  -3  11 3179.75 648.076   5
   3   3 -11 2824.66 779.843   3
  -3  -3  10 9047.01 970.524   5
   3   3 -10 8294.64 1170.79   3
  -3  -3   9 766.800 299.789   5
  -3  -3   9 270.092 228.554   7
   3   3  -9 197.404 409.595   3
   3   3  -8 10004.9 1074.03   3
  -3  -3   8 10633.4 903.818   5
  -3  -3   7 30361.2 1389.11   5
   3  -3  -7 29644.7 1285.45   1
   3   3  -7 30626.6 1697.18   3
  -3   3   6 250689. 3797.27  20
   3  -3  -6 241985. 3726.02   1
  -3  -3   6 246068. 3690.35   5
  -3   3   6 240828. 3963.79   5
   3   3  -6 248022. 4342.25   3
  -3   3   5 41534.4 1554.83  20
  -3   3   5 41888.3 1493.70   5
   3  -3  -5 44226.5 1613.98   1
  -3  -3   5 42014.3 1442.00   5
   3   3  -5 43210.9 1599.32   3
  -3   3   5 42633.6 865.802   2
   3  -3  -5 40297.8 1535.98   8
   3  -3  -4 397.883 321.552  23
  -3  -3   4 239.989 225.091   6
  -3  -3   4 106.639 139.715   5
  -3   3   4 306.958 196.119   5
   3  -3  -4-193.360 197.109   1
   3  -3  -4-1.16654 126.312   8
  -3   3   4-28.8290 114.300   2
   3   3  -4 202.468 165.704   3
  -3  -3   3 21526.9 744.953  22
  -3  -3   3 19655.8 1272.95  21
   3  -3  -3 19840.5 1296.69  23
  -3  -3   3 22174.2 1027.37   5
  -3   3   3 20145.4 882.855   5
  -3   3   3 21369.0 996.080   2
   3  -3  -3 19799.6 1135.33   1
   3   3  -3 22036.9 697.961   3
  -3  -3   3 19975.5 1084.32   6
  -3  -3   2 49192.1 1994.81  21
   3  -3  -2 45586.0 1974.15  23
  -3  -3   2 50490.6 1775.42  20
  -3   3   2 48458.9 1300.65   5
  -3   3   2 51586.4 1707.86   2
   3  -3  -2 51496.6 1869.06   1
  -3  -3   2 47808.7 1690.32   6
  -3  -3   1 302446. 4182.12  20
   3  -3  -1 291459. 5041.62  23
  -3   3   1 299751. 4497.12   2
   3  -3  -1 290836. 4605.13   1
  -3  -3   0 9469.26 742.760  20
   3  -3   0 9739.58 948.228  23
  -3  -3   0 9113.51 810.543   7
  -3   3   0 9465.08 885.938   2
  -3   3   0 9052.82 855.596  10
   3  -3   0 9716.09 879.075   1
  -3  -3   0 9194.19 558.996   9
  -3  -3  -1 3730.88 487.931  20
   3  -3   1 3440.30 583.436  23
  -3   3  -1 3470.59 586.058  10
  -3  -3  -1 2934.89 421.270   8
  -3   3  -1 3675.34 628.159   2
  -3  -3  -1 3295.82 479.300   7
   3  -3   1 4103.64 622.353   1
   3  -3   2 2576.42 525.848  23
  -3   3  -2 1796.62 488.857   2
  -3  -3  -2 2066.82 392.827   8
  -3  -3  -2 1072.63 284.785   4
   3  -3   2 2043.82 446.673   1
  -3  -3  -3 210.414 294.881  22
  -3  -3  -3 140.574 198.055   8
  -3  -3  -3-342.485 331.831   4
  -3   3  -3 73.5181 259.769   2
  -3  -3  -4 1882.53 718.028  22
   3  -3   4 1148.57 374.015   1
  -3  -3  -4 1979.19 550.546   4
  -3  -3  -4 1377.59 375.708   8
  -3   3  -4 813.864 386.314   2
  -3  -3  -5 84175.1 4119.75  22
  -3   3  -5 91849.0 3759.75   2
  -3  -3  -6 2332.21 769.902  22
  -3   3  -6 2052.43 703.540   3
  -3   3  -6 2536.24 664.392   2
  -3  -3  -7 10976.1 707.561  27
  -3  -3  -7 11301.2 718.176  18
  -3   3  -7 9143.05 1420.65   3
  -3   3  -7 11625.4 1503.56   2
  -3   3  -8 1418.10 276.589  18
  -3  -3  -8 1753.92 298.092  27
  -3  -3  -8 1298.96 276.959  18
  -3  -3  -8 1571.88 285.766  24
  -3  -3  -9 1218.16 286.601  18
  -3  -3  -9 1069.20 264.588  27
  -3  -3  -9 1518.95 293.268  24
  -3  -3 -10 2720.37 394.489  18
  -3  -3 -10 2839.61 385.866  24
  -3  -3 -10 2746.28 379.204  27
  -3  -3 -11 370.425 188.636  27
  -3  -3 -11 146.557 159.544  18
  -3  -3 -11 185.005 140.389  24
  -3  -3 -12 220.108 158.367  18
  -3  -3 -13 473.393 165.474  15
  -3  -3 -14 791.926 157.744  15
   3  -4 -19 465.168 156.059  15
   3   4 -18 853.893 239.798  12
   3  -4 -18 917.242 212.821  15
   3  -4 -17 8896.30 644.214  15
   3   4 -17 8145.36 684.805  12
   3  -4 -16-2.26040 166.072  24
   3  -4 -16-18.1382 158.029  15
   3   4 -16-108.066 188.381  12
   3  -4 -15 3540.22 420.310  19
   3  -4 -15 2982.76 405.428  24
   3  -4 -15 3739.84 447.591  15
   3   4 -15 3432.73 482.398  12
   3  -4 -14 8169.23 638.658  19
   3  -4 -14 8477.86 665.872  24
   3   4 -14 9000.59 747.851  12
   3  -4 -14 8411.75 661.021  15
   3  -4 -13 334.714 171.826  19
   3  -4 -13 301.007 189.902  24
   3  -4 -13 190.371 130.165  15
   3   4 -12 3638.08 817.534   3
   3   4 -11 5611.56 1064.38   3
   3   4 -10 29296.0 2199.20   3
  -3  -4   9 81535.3 2744.65   7
   3   4  -9 82317.9 3419.30   3
  -3  -4   8 20505.6 1235.21   5
   3   4  -8 20199.4 1598.81   3
   3  -4  -8 18725.5 1434.45   8
  -3  -4   8 20456.7 1383.63   7
   3  -4  -7 220136. 3996.72   1
  -3  -4   7 220254. 3737.32   5
   3  -4  -7 209681. 4374.59   8
  -3  -4   7 218026. 4496.41   7
   3   4  -6 3035.45 533.888   3
  -3  -4   6 4202.85 492.378   5
  -3   4   6 4621.58 581.414   5
   3  -4  -6 4342.07 585.324   1
  -3  -4   6 4443.05 691.293   7
   3  -4  -6 3992.11 594.536   8
  -3   4   5 191240. 3374.80  20
  -3  -4   5 186456. 3072.81   5
   3  -4  -5 191629. 3770.93   1
  -3   4   5 182642. 3190.24   5
  -3  -4   5 194726. 4218.05   7
   3   4  -5 189539. 3661.53   3
   3  -4  -5 189088. 3661.38   8
  -3  -4   5 180144. 3595.21   6
  -3  -4   4 177410. 4141.42  21
  -3  -4   4 188613. 3077.22   5
  -3  -4   4 179356. 4006.50   7
  -3   4   4 189484. 2938.24   5
  -3   4   4 191250. 2873.53   2
   3   4  -4 187218. 3099.17   3
  -3  -4   4 183935. 3522.69   6
   3  -4  -4 193050. 3508.79   8
   3  -4  -4 183445. 3734.76   1
  -3  -4   3 242206. 4853.43  21
  -3   4   3 250778. 3012.70   5
  -3   4   3 243234. 3712.21   2
   3  -4  -3 252077. 4433.05   1
  -3  -4   3 240425. 4617.70   7
  -3  -4   3 243652. 4018.63   6
  -3  -4   2 4030.01 442.909  22
  -3  -4   2 3236.74 581.092  21
   3  -4  -2 3432.51 616.756  23
  -3   4   2 3162.19 311.148   5
  -3  -4   2 3846.53 607.536   7
   3  -4  -2 3231.95 527.601   1
  -3   4   2 3994.93 546.561   2
  -3  -4   2 2822.74 461.968   6
  -3  -4   1 425.016 232.539  22
   3  -4  -1-21.2554 259.578  23
   3  -4  -1 219.760 246.474   1
  -3   4   1 254.694 223.697   2
  -3  -4   1 222.973 222.373   7
  -3  -4   0 28205.2 1596.32  22
  -3  -4   0 28560.0 1288.09  20
   3  -4   0 25388.9 1607.09  23
  -3   4   0 27481.8 1596.53   2
  -3   4   0 26663.5 1590.82  10
  -3  -4   0 25932.2 1144.04   9
  -3  -4   0 26336.7 1480.69   7
   3  -4   0 28506.9 1600.83   1
  -3  -4  -1 43427.4 2208.39  22
   3  -4   1 41790.8 2099.81  23
  -3   4  -1 39780.5 2025.10   2
  -3   4  -1 43275.4 2113.73  10
   3  -4   1 43476.8 1779.53   9
   3  -4   1 45554.8 2076.73   1
  -3  -4  -1 41950.1 1827.55   7
   3  -4   2 42405.4 2123.90  23
  -3  -4  -2 42082.8 2374.49  22
  -3   4  -2 36958.5 2097.24   2
  -3   4  -2 43930.2 2287.34  10
   3  -4   2 44119.0 1806.86   9
  -3  -4  -2 41701.9 1887.10   8
   3  -4   2 43516.3 2082.18   1
  -3  -4  -2 42353.4 2152.16   4
  -3  -4  -3 38038.4 2444.87  22
  -3   4  -3 36934.5 2209.99   2
   3  -4   3 42718.7 2129.61   1
  -3  -4  -3 38305.6 1926.20   8
  -3  -4  -3 38384.0 2180.73   4
  -3  -4  -4 88263.8 4020.42  22
  -3   4  -4 88048.5 3605.30   2
  -3  -4  -4 96254.1 3264.15   8
  -3  -4  -4 88673.7 3511.81   4
  -3  -4  -5 1610.77 621.341  22
  -3  -4  -5 1175.76 536.982   4
  -3   4  -5 775.962 453.727   2
  -3  -4  -6 2483.47 776.678  22
  -3   4  -6 5093.41 1125.04   3
  -3   4  -6 3021.76 765.757   2
  -3  -4  -7 4288.99 460.097  18
  -3  -4  -7 3950.74 433.482  27
  -3  -4  -8 2395.34 354.774  18
  -3  -4  -8 2300.70 346.226  27
  -3  -4  -9 2651.20 389.623  24
  -3  -4  -9 2430.18 368.511  27
  -3  -4  -9 2457.06 371.292  18
  -3  -4 -10 3724.54 440.610  24
  -3  -4 -10 4514.81 481.979  18
  -3  -4 -10 3686.91 435.650  27
  -3  -4 -11 3998.90 434.331  18
  -3  -4 -11 3281.36 397.500  27
  -3  -4 -11 4447.69 443.906  24
  -3  -4 -12 4102.54 414.590  15
  -3  -4 -13-45.1379 101.248  15
   3  -5 -19 3342.42 300.688  15
   3  -5 -18 694.254 187.155  15
   3   5 -18 712.106 238.884  12
   3  -5 -17-74.3338 144.961  15
   3   5 -17-50.4223 183.325  12
   3  -5 -16 6017.47 546.583  24
   3  -5 -16 6069.08 532.098  19
   3  -5 -16 6661.92 582.244  15
   3   5 -16 5559.02 576.563  12
   3  -5 -15 364.748 233.682  24
   3  -5 -15 525.622 203.096  19
   3  -5 -15 296.854 136.993  15
   3   5 -15-168.158 194.653  12
   3  -5 -14 8948.06 682.678  19
   3  -5 -14 8742.81 664.410  24
   3  -5 -14 8906.82 673.151  15
   3   5 -14 8330.52 726.266  12
   3  -5 -13 7298.25 591.300  24
   3  -5 -13 7357.61 614.494  19
   3  -5 -13 7676.62 615.195  15
   3   5 -13 7034.20 652.187  12
   3  -5 -12 21527.9 1019.88  19
   3  -5 -12 20600.4 958.824  24
   3  -5 -12 20420.6 961.829  15
   3   5 -11 28279.3 2334.48   3
   3  -5 -11 20640.2 1867.10   8
   3   5 -10 4441.71 923.864   3
   3  -5 -10 4171.85 836.072   8
   3   5  -9 1796.45 584.805   3
   3  -5  -9 829.629 327.870   8
  -3  -5   9 1308.60 387.941   7
   3   5  -8 299.568 374.391   3
  -3  -5   8 260.742 187.864   7
   3  -5  -8 296.918 256.769   8
   3   5  -7 7723.49 987.651   3
  -3   5   7 9042.81 899.459   5
  -3  -5   7 8300.46 956.039   7
   3  -5  -7 8180.15 927.906   8
  -3   5   6 93379.2 2590.88   5
   3  -5  -6 92956.6 2900.04   1
  -3  -5   6 95992.5 3163.99   7
   3   5  -6 95764.0 3108.65   3
   3  -5  -6 92403.3 2958.36   8
  -3  -5   6 91145.7 2822.44   6
  -3  -5   5 9594.19 715.068   5
  -3   5   5 10074.8 770.514   5
   3  -5  -5 9823.18 974.784   1
  -3  -5   5 10275.7 1060.28   7
   3  -5  -5 9944.16 949.360   8
   3   5  -5 9030.36 873.228   3
  -3  -5   5 8709.99 842.923   6
  -3  -5   4 14350.7 1322.18  21
  -3   5   4 16875.2 979.086   2
  -3  -5   4 14365.0 1054.70   6
  -3  -5   4 17512.0 1360.36   7
   3  -5  -4 14626.3 1188.79   1
  -3  -5   3 6260.14 865.002  21
  -3   5   3 6256.55 660.884   2
   3  -5  -3 6814.02 818.873   1
  -3  -5   3 6598.07 841.122   7
  -3  -5   3 6132.06 701.770   6
  -3  -5   2 16341.9 1387.76  21
  -3   5   2 16991.1 1169.12   2
  -3  -5   2 18289.5 1381.99   7
  -3  -5   2 14877.2 1083.41   6
   3  -5  -2 18309.7 1360.48   1
  -3   5   1 27605.5 1611.01   2
  -3   5   1 27704.3 1662.15  10
  -3  -5   1 29715.1 1734.64   7
  -3  -5   1 26666.1 1386.71   9
   3  -5  -1 31660.4 1810.47   1
  -3  -5   0 26979.2 1586.81  22
  -3   5   0 22198.5 1524.25   2
  -3   5   0 21442.6 1543.66  10
  -3  -5   0 24421.9 1276.48   9
  -3  -5   0 23058.7 1509.80   7
   3  -5   0 21365.6 1519.52   1
  -3  -5  -1 75748.0 2973.96  22
  -3   5  -1 75475.3 3066.16  10
   3  -5   1 77400.7 2668.93   9
   3  -5   1 79365.0 2955.87   1
  -3   5  -1 73786.7 2949.60   2
  -3  -5  -1 77879.4 2748.78   7
  -3  -5  -2 239467. 5798.49  22
  -3   5  -2 234319. 5657.66  10
   3  -5   2 237516. 4740.62   9
  -3  -5  -2 239019. 5331.20   4
  -3   5  -2 218559. 5387.42   2
   3  -5   2 241214. 5242.13   1
  -3  -5  -3 353.677 283.249  22
  -3  -5  -3 629.957 301.547   4
  -3  -5  -3 100.652 237.851   8
  -3  -5  -4 14489.2 1684.71  22
  -3   5  -4 15955.9 1628.00   2
  -3  -5  -4 17179.5 1611.60   4
  -3  -5  -4 17144.3 1479.38   8
  -3  -5  -5 388.373 363.352  22
  -3   5  -5 2136.82 778.860   2
  -3  -5  -5 1714.94 598.343   4
  -3  -5  -6 2487.46 348.961  19
  -3  -5  -6 2472.18 350.318  27
  -3  -5  -6 2136.79 320.476  18
  -3  -5  -7 922.949 237.460  19
  -3  -5  -7 1054.62 277.469  18
  -3  -5  -7 882.635 225.022  27
  -3  -5  -8 43029.8 1437.18  18
  -3  -5  -8 42742.5 1440.56  27
  -3  -5  -8 42430.7 1456.26  19
  -3  -5  -9 3628.22 450.061  24
  -3  -5  -9 5028.15 501.920  18
  -3  -5  -9 5288.24 524.143  27
  -3  -5 -10 2237.61 338.623  18
  -3  -5 -10 2682.91 377.804  24
  -3  -5 -10 1726.14 311.853  27
  -3  -5 -11 415.285 198.976  24
  -3  -5 -11 158.988 115.591  18
  -3  -5 -12 300.031 131.675  24
  -3  -5 -12 372.118 173.913  15
  -3  -5 -13 235.378 104.232  15
  -3   5 -13 201.589 115.174  12
   3   6 -18 333.178 158.527  12
   3  -6 -18 413.762 143.398  15
   3  -6 -17 982.183 201.383  19
   3   6 -17 985.497 266.038  12
   3  -6 -17 1204.42 229.033  15
   3  -6 -16 2552.06 368.621  24
   3  -6 -16 2555.10 337.581  19
   3  -6 -16 3451.43 402.560  15
   3   6 -16 2661.26 415.741  12
   3  -6 -15-107.816 198.596  24
   3  -6 -15 268.117 196.647  19
   3  -6 -15 102.094 141.989  15
   3   6 -15 46.7023 182.987  12
   3  -6 -14 609.791 236.807  24
   3  -6 -14 1170.43 294.153  19
   3  -6 -14 657.290 218.578  15
   3   6 -14 1257.92 333.351  12
   3  -6 -13 38266.2 1350.79  24
   3  -6 -13 37304.9 1407.83  19
   3  -6 -13 40244.8 1388.32  15
   3  -6 -12 3347.14 430.389  19
   3  -6 -12 3765.38 434.031  24
   3  -6 -11 1499.24 301.132  19
   3   6 -11 1876.64 749.509   3
  -3   6  11 805.741 483.043   5
   3   6 -10 5305.55 1056.95   3
  -3   6  10 6208.85 969.673   5
   3  -6 -10 5566.52 968.384   8
   3   6  -9 30745.2 2276.47   3
  -3   6   9 31894.9 2030.21   5
   3  -6  -9 32217.6 2192.44   8
  -3  -6   9 32628.3 2064.68   6
   3   6  -8 540.859 381.962   3
  -3  -6   8 601.690 343.780   6
  -3  -6   8 271.116 306.253   7
   3  -6  -8-160.145 291.448   8
  -3  -6   7 9238.78 996.880   6
  -3  -6   7 8777.93 1035.81   7
   3  -6  -7 8618.41 1048.22   8
   3   6  -7 10436.3 1189.04   3
   3   6  -6 112.044 327.144   3
  -3  -6   6 625.192 277.106   6
  -3  -6   6 254.164 291.040   7
   3  -6  -6 656.743 320.685   8
  -3  -6   5 42818.0 2472.06  21
   3  -6  -5 41850.6 2158.78   1
  -3  -6   5 43320.8 1971.65   6
  -3  -6   5 45412.6 2337.42   7
  -3  -6   4 62150.3 2924.63  21
   3  -6  -4 62059.0 2621.68   1
  -3  -6   4 67293.4 2845.53   7
  -3  -6   4 60667.4 2287.58   6
  -3  -6   3 9727.83 1183.72  21
   3  -6  -3 10289.7 1087.03   1
  -3   6   3 11793.9 999.588   2
  -3  -6   3 12036.3 1242.07   7
  -3  -6   3 11861.2 1016.75   6
   3  -6  -2 137795. 4000.78   1
  -3  -6   2 133048. 3989.01   7
  -3   6   2 133176. 3600.85   2
   3  -6  -1 3682.75 704.144   1
  -3   6   1 4049.71 678.704   2
  -3  -6   1 5093.63 808.440   7
  -3   6   1 4164.92 752.284  10
  -3  -6   1 4268.15 633.814   9
   3  -6   0 17133.5 1473.65   1
  -3   6   0 13932.0 1324.01   2
  -3   6   0 15910.9 1435.79  10
  -3  -6   0 17326.8 1227.81   9
  -3  -6   0 16860.1 1411.45   7
   3  -6   1 55624.8 2684.07   1
  -3   6  -1 53562.2 2707.37   2
  -3   6  -1 58594.3 2882.43  10
  -3  -6  -1 60154.4 2625.59   7
  -3  -6  -2 82.1499 198.024  22
   3  -6   2 141.964 258.948   1
   3  -6   2 133.060 210.216   9
  -3  -6  -2-120.248 192.589   4
  -3   6  -2 646.049 373.575   2
  -3  -6  -3 3370.80 767.282  22
   3  -6   3 3112.65 678.898   1
  -3  -6  -3 3502.93 739.916   4
  -3   6  -3 3090.13 749.886   2
  -3  -6  -4 35226.9 2650.13  22
  -3   6  -4 38756.7 2640.86   2
  -3  -6  -4 38068.4 2482.47   4
  -3  -6  -5 320.992 426.415  22
  -3  -6  -6 11396.5 757.574  19
  -3  -6  -6 10431.7 692.678  18
  -3  -6  -6 10627.0 703.598  27
  -3  -6  -6 11489.5 832.862  11
  -3  -6  -7 25587.8 1093.79  18
  -3  -6  -7 25755.7 1151.07  19
  -3  -6  -7 24958.4 1090.10  27
  -3  -6  -8 1841.37 342.845  19
  -3  -6  -8 2055.15 328.330  27
  -3  -6  -8 2378.16 339.621  18
  -3  -6  -9 4182.56 468.514  24
  -3  -6  -9 4184.81 436.772  18
  -3  -6  -9 4723.22 473.778  27
  -3  -6 -10 95.8396 112.536  18
  -3  -6 -10 159.014 134.517  19
  -3  -6 -10-73.2094 157.381  24
  -3  -6 -11 1268.28 227.381  18
  -3  -6 -11 1166.71 243.809  24
  -3  -6 -11 1341.56 245.254  15
  -3  -6 -12 2713.31 293.888  24
  -3  -6 -12 2305.51 267.133  15
   3   7 -18 915.689 193.804  12
   3  -7 -17 208.459 141.967  19
   3   7 -17 403.592 203.308  12
   3  -7 -16 112.279 162.158  24
   3  -7 -16-175.884 172.480  19
   3   7 -16-98.7098 159.372  12
   3  -7 -15 1054.86 266.293  24
   3  -7 -15 1167.05 269.458  19
   3   7 -15 1289.65 316.001  12
   3  -7 -14-71.6852 150.512  19
   3  -7 -14 311.125 233.784  24
   3   7 -14 213.182 200.628  12
   3  -7 -13 3151.89 419.246  24
   3  -7 -13 2369.41 379.667  19
   3   7 -13 1821.09 355.108  12
   3  -7 -12 16357.8 940.838  19
   3  -7 -12 18367.3 937.673  24
   3   7 -12 17025.7 1000.05  12
   3  -7 -11 28.4189 147.718  19
   3  -7 -10 2101.33 341.166  19
   3   7 -10 2390.08 726.017   3
   3  -7 -10 1868.41 343.137  11
   3   7  -9 14914.9 1649.50   3
   3  -7  -9 11665.1 1422.64   8
  -3  -7   8 162.080 168.266   7
   3  -7  -8-130.581 234.726   8
  -3  -7   7-68.7968 177.138   6
  -3  -7   7 95.1214 213.126   7
   3  -7  -7-93.7105 218.542   8
  -3  -7   6 25446.2 2110.14  21
  -3  -7   6 26304.1 1929.81   7
  -3  -7   6 24397.7 1600.45   6
  -3  -7   5 13425.0 1493.44  21
  -3  -7   5 15501.3 1488.77   7
  -3  -7   5 17077.1 1317.20   6
  -3  -7   4 73717.7 3444.43  21
  -3  -7   4 74228.7 3206.57   7
   3  -7  -4 71943.5 3097.09   1
  -3  -7   4 75555.7 2702.65   6
  -3  -7   3 4276.05 845.694  21
  -3  -7   3 3804.60 686.059   9
  -3  -7   3 3865.38 756.236   7
   3  -7  -3 2521.26 589.742   1
   3  -7  -2 594.529 427.810   1
  -3   7   2-18.6697 315.323  10
  -3   7   2 315.131 292.324   2
  -3  -7   2 183.601 254.893   9
  -3  -7   2 64.9390 340.083   7
  -3  -7   1 2512.87 605.925   9
  -3   7   1 1952.70 585.426  10
  -3   7   1 1147.51 403.736   2
  -3  -7   1 1806.17 549.700   7
   3  -7  -1 1774.63 525.513   1
  -3   7   0 5912.15 992.239  10
   3  -7   0 3832.70 758.125   1
  -3   7   0 4703.92 811.260   2
  -3  -7   0 3610.37 748.428   7
  -3  -7  -1 39341.8 2303.31   4
   3  -7   1 37473.7 2353.37   1
  -3   7  -1 33223.4 2275.90   2
  -3   7  -1 34659.6 2405.41  10
  -3  -7  -1 34898.6 2189.72   7
  -3   7  -2 19834.3 1833.21   2
   3  -7   2 21391.5 1833.03   1
  -3  -7  -2 23300.7 1830.93   4
   3  -7   3 598.737 366.549   1
  -3  -7  -3 1924.70 575.191   4
  -3   7  -3 1634.34 609.410   2
  -3  -7  -4 4193.58 474.626  25
  -3  -7  -4 4385.93 508.011  11
  -3  -7  -4 3806.84 820.331   4
  -3  -7  -5 7937.69 690.316  11
  -3  -7  -6 2544.48 368.641  19
  -3  -7  -6 2587.38 440.167  11
  -3  -7  -7 20174.1 1041.25  19
  -3  -7  -7 21046.3 981.049  27
  -3  -7  -8 2332.32 369.829  19
  -3  -7  -8 3000.95 380.305  27
  -3  -7  -9 149.499 126.777  19
  -3  -7  -9-98.4301 174.371  24
  -3  -7 -10 70.8401 160.956  24
  -3  -7 -10-66.5405 132.608  19
  -3  -7 -10-146.671 159.131  15
  -3  -7 -11-227.659 154.008  24
  -3  -7 -11 42.2978 100.093  15
  -3  -7 -12 1211.84 179.217  24
  -3  -7 -12 642.199 135.823  15
  -3   7 -12 1053.50 213.205  12
   3  -8 -17 3569.11 325.428  19
   3   8 -17 2990.46 339.800  12
   3  -8 -16 3226.79 367.345  19
   3  -8 -16 3654.60 368.889  24
   3   8 -16 2926.35 373.026  12
   3  -8 -15 614.072 195.015  24
   3  -8 -15 907.015 247.540  19
   3   8 -15 596.014 224.470  12
   3  -8 -14 12669.6 816.645  19
   3  -8 -14 12693.0 757.285  24
   3   8 -14 11505.8 809.527  12
   3  -8 -13 5404.82 556.690  19
   3  -8 -13 5960.72 545.425  24
   3   8 -13 5364.18 572.343  12
   3  -8 -12 315.080 189.365  19
   3  -8 -12 583.977 238.241  24
   3   8 -12 719.611 259.060  12
   3  -8 -11 390.864 159.609  19
   3   8 -11 1014.57 276.061  12
   3  -8 -10 5508.55 558.780  19
   3  -8 -10 6390.48 632.201  11
   3  -8  -9-150.486 178.344  19
   3  -8  -9 39.6976 149.430  11
  -3  -8   8 16567.8 1927.81  21
  -3  -8   8 16361.3 1621.39   7
  -3  -8   7-474.301 360.001  21
  -3  -8   7 762.159 465.083   7
  -3  -8   6 698.287 543.311  21
  -3  -8   6 839.674 495.720   7
  -3  -8   5 717.507 378.854  21
  -3  -8   5 787.762 418.189   7
  -3  -8   4 65528.6 3469.65  21
  -3  -8   4 65905.4 3234.96   7
  -3  -8   4 64656.0 3097.02   9
  -3   8   3 8668.25 1133.93  10
  -3  -8   3 9110.79 1264.75   7
  -3  -8   3 10201.1 1217.46   9
   3  -8  -3 10593.8 1309.72   1
  -3   8   2 2327.75 636.643  10
  -3  -8   2 1688.89 523.900   9
   3  -8  -2 2322.37 662.527   1
  -3  -8   2 226.198 307.114   7
  -3   8   1 24202.5 1981.81  10
  -3  -8   1 22231.0 1707.01   9
   3  -8  -1 21489.9 1877.13   1
  -3  -8   1 22470.1 1904.94   7
   3  -8   0 3410.05 779.985   1
  -3   8   0 2953.80 743.015  10
  -3   8   0 3173.68 740.663   2
  -3  -8   0 2930.60 729.332   7
   3  -8   1 1625.25 555.412   1
  -3   8  -1 859.580 400.086  10
  -3  -8  -1 1685.88 535.176   7
  -3  -8  -2 2902.50 377.331  25
   3  -8   2 3494.78 790.221   1
  -3   8  -2 3060.47 830.571   2
   3  -8   3 192.410 178.902  16
  -3  -8  -3 109.254 140.154  25
  -3  -8  -3-81.6999 147.618  11
  -3  -8  -4 2622.98 396.202  25
   3  -8   4 2595.71 386.039  16
  -3  -8  -4 2686.71 430.763  11
   3  -8   5 9552.50 709.056  16
  -3  -8  -5 7587.26 644.889  19
  -3  -8  -5 9131.23 754.244  11
  -3  -8  -6 1529.97 314.139  19
  -3  -8  -6 1500.57 372.275  11
  -3  -8  -7 163.811 152.415  19
  -3  -8  -8 10127.5 718.542  19
  -3  -8  -9 3104.29 380.488  19
  -3  -8  -9 2542.15 367.371  24
  -3  -8 -10 1825.74 293.590  24
  -3  -8 -10 1603.15 245.785  19
  -3  -8 -11 98.8679 113.674  24
  -3  -8 -11 151.275 98.0712  19
   3  -9 -16 1471.41 249.446  19
   3  -9 -16 1859.40 239.735  24
   3   9 -16 1162.62 223.931  12
   3  -9 -15 5453.43 485.623  19
   3  -9 -15 5071.86 425.078  24
   3   9 -15 3979.13 430.315  12
   3  -9 -14-20.3718 137.430  24
   3  -9 -14 30.9378 149.259  19
   3   9 -14 139.052 173.170  12
   3  -9 -13 1249.11 277.670  24
   3  -9 -13 1235.97 296.279  19
   3   9 -13 1200.63 284.186  12
   3  -9 -12-50.6316 152.863  24
   3  -9 -12-18.3216 161.490  19
   3  -9 -11 10814.8 779.404  19
   3  -9 -10 4999.30 532.733  19
   3  -9 -10 5275.76 577.024  11
   3  -9  -9 10206.1 739.417  19
   3  -9  -9 9325.83 740.398  11
   3  -9  -8-102.219 178.679  19
   3  -9  -8-17.9973 215.189  11
   3  -9  -7 884.263 226.575  19
   3  -9  -7 1515.28 315.080  11
   3  -9  -6 2889.09 379.692  17
  -3  -9   5 3823.09 947.206  21
  -3  -9   4 6854.62 1233.87  21
  -3   9   4 7827.81 1177.35  10
  -3  -9   4 11500.3 1427.71   9
  -3  -9   4 9647.30 1320.96   7
  -3   9   3 3325.63 753.019  10
  -3  -9   3 4947.06 921.495   9
  -3  -9   3 3906.63 841.769   7
  -3   9   2 6511.69 1101.68  10
  -3  -9   2 5328.19 922.678   9
  -3  -9   2 5510.15 1015.17   7
  -3   9   1 5279.12 986.682  10
  -3  -9   1 5405.79 546.353  11
  -3  -9   0-126.146 138.848  11
  -3  -9  -1 192.896 143.078  25
   3  -9   1 187.519 176.994  16
  -3  -9  -1 674.815 254.161  11
   3  -9   2-148.133 189.083  16
  -3  -9  -2-79.2373 159.113  25
  -3  -9  -2 69.3568 181.590  11
  -3  -9  -3 1977.77 346.295  19
   3  -9   3 2030.80 354.846  16
  -3  -9  -3 1639.45 330.175  25
  -3  -9  -3 1676.79 358.252  11
  -3  -9  -4 4603.18 509.114  19
   3  -9   4 4992.22 542.745  16
  -3  -9  -4 4513.03 515.847  25
  -3  -9  -4 5459.53 597.922  11
  -3  -9  -5 594.337 221.388  19
  -3  -9  -5 802.182 284.892  11
  -3  -9  -6 3348.55 431.579  19
  -3  -9  -6 4487.40 555.909  11
  -3  -9  -7 5115.15 524.809  19
  -3  -9  -8 630.968 227.788  19
  -3  -9  -9 557.766 205.260  24
  -3  -9  -9 527.575 187.642  19
  -3  -9 -10 506.743 165.139  24
  -3  -9 -10 157.891 88.8026  19
  -3  -9 -11-79.3728 93.0980  24
  -3   9 -11-105.060 110.768  12
   3 -10 -16 5600.56 373.075  19
   3 -10 -15 1138.08 189.056  24
   3 -10 -15 996.444 207.664  19
   3  10 -15 778.748 185.370  12
   3 -10 -14 172.971 125.984  24
   3  10 -14 6.20757 104.950  12
   3 -10 -13 21.4097 148.215  24
   3  10 -13 218.381 147.565  12
   3 -10 -12 823.951 216.443  24
   3 -10 -12 1165.12 283.365  19
   3 -10 -11 9.21039 183.755  19
   3 -10 -10 75.6736 154.380  19
   3 -10 -10 615.461 257.040  11
   3 -10  -9 1569.43 323.732  19
   3 -10  -9 1243.14 317.027  11
   3 -10  -8 208.946 153.505  19
   3 -10  -8 540.495 246.499  11
   3 -10  -7 4115.11 508.543  11
   3 -10  -6 1050.96 275.789  17
  -3 -10   6 918.875 279.649  11
   3 -10  -5 2132.10 370.008  17
  -3 -10   5 755.895 207.109  11
   3 -10  -4 3562.61 457.120  17
  -3 -10   4 2712.22 418.348  11
  -3 -10   3 3606.10 471.797  11
  -3 -10   2 1463.52 301.515  11
  -3 -10   1 4864.59 545.821  11
   3 -10  -1 4850.17 518.985  16
   3 -10   0-288.599 264.943  16
  -3 -10   0 32.7903 151.741  25
  -3 -10   0-68.7788 163.907  11
   3 -10   1 8578.82 699.945  16
  -3 -10  -1 9356.66 695.822  19
  -3 -10  -1 8143.15 656.320  25
  -3 -10  -1 8833.38 741.724  11
  -3 -10  -2 2404.52 371.248  19
  -3 -10  -2 2793.64 402.171  25
   3 -10   2 2488.54 417.239  16
  -3 -10  -2 2321.41 399.606  11
  -3 -10  -3 37.9232 150.785  19
   3 -10   3 156.099 202.948  16
  -3 -10  -3 197.128 194.567  25
  -3 -10  -3 143.005 184.226  11
   3 -10   4 2028.68 383.956  16
  -3 -10  -4 1696.12 318.792  19
  -3 -10  -4 1950.89 369.160  25
  -3 -10  -4 1276.01 312.198  11
  -3 -10  -5 9051.28 707.950  19
  -3 -10  -5 9722.28 783.827  11
  -3 -10  -6 587.310 175.955  19
  -3 -10  -6 1225.25 322.986  11
  -3 -10  -7 1323.42 289.439  19
  -3 -10  -8 2834.57 354.689  19
  -3 -10  -9 376.487 144.123  24
  -3 -10  -9 500.987 158.680  19
  -3 -10 -10 456.994 134.764  24
  -3 -10 -10 442.933 124.309  19
  -3  10 -10 342.792 121.114  12
   3 -11 -15-21.5471 95.8728  19
   3 -11 -14 1166.31 216.168  19
  -3 -11  14 1482.51 249.668  11
   3 -11 -13 62.3040 132.114  19
   3 -11 -12 435.440 195.678  19
   3 -11 -11 8284.71 637.874  19
   3 -11 -10 1716.42 323.636  19
   3 -11  -9 2135.04 366.191  19
   3 -11  -9 1808.46 358.693  11
   3 -11  -8 1174.55 282.991  19
   3 -11  -8 1358.86 301.938  11
  -3 -11   8 1454.68 342.615  11
   3 -11  -7 12493.4 851.331  11
  -3 -11   7 11862.7 878.875  11
  -3 -11   6 2656.55 436.131  11
  -3 -11   5 6117.10 632.202  11
  -3 -11   4 505.123 237.558  11
  -3 -11   3 3651.35 495.341  11
   3 -11  -3 4311.74 503.018  16
   3 -11  -2 13425.7 883.364  16
  -3 -11   2 11324.3 848.259  11
   3 -11  -1 359.561 219.791  16
  -3 -11   1 138.242 158.354  25
  -3 -11   1 206.471 162.543  11
   3 -11   0 411.000 243.775  16
  -3 -11   0 359.073 181.935  25
  -3 -11   0 266.093 198.241  11
  -3 -11  -1 5146.80 511.446  19
  -3 -11  -1 5322.56 549.316  25
   3 -11   1 4517.28 518.977  16
  -3 -11  -1 4774.04 564.103  11
   3 -11   2 2174.24 378.599  16
  -3 -11  -2 2635.99 399.347  19
  -3 -11  -2 2739.14 396.364  25
  -3 -11  -2 3138.51 460.560  11
  -3 -11  -3 1790.53 340.275  25
   3 -11   3 1774.72 360.686  16
  -3 -11  -3 1737.12 325.189  19
  -3 -11  -3 1662.17 371.602  11
  -3 -11  -4 1546.94 309.534  19
  -3 -11  -4 2557.48 408.676  11
  -3 -11  -5 691.052 233.575  19
  -3 -11  -5 1109.99 292.162  11
  -3 -11  -6 1614.91 301.201  19
  -3 -11  -7 15.9928 135.071  19
  -3 -11  -8 496.460 156.954  24
  -3 -11  -8 414.983 153.740  19
  -3 -11  -9 790.777 153.832  24
  -3 -11  -9 936.557 164.528  19
   3 -12 -13 154.533 107.415  19
  -3 -12  13 419.983 148.441  11
   3 -12 -12 1636.18 249.907  19
  -3 -12  12 1731.03 287.840  11
   3 -12 -11 2477.63 319.210  19
  -3 -12  11 2454.87 357.486  11
   3 -12 -10 375.217 166.079  19
  -3 -12  10 310.805 181.818  11
   3 -12  -9 682.878 220.127  19
  -3 -12   9 463.395 206.345  11
   3 -12  -8 10935.3 752.580  11
  -3 -12   8 8917.01 726.710  11
   3 -12  -7 944.660 248.659  11
  -3 -12   7 952.617 270.484  11
   3 -12  -6 2065.04 317.918  16
  -3 -12   6 2209.87 407.117  11
   3 -12  -5 2557.86 366.570  16
  -3 -12   5 2693.47 429.522  11
   3 -12  -4-207.091 238.381  16
  -3 -12   4 5.01947 179.227  11
   3 -12  -3 574.146 216.408  16
  -3 -12   3 1356.52 299.849  11
   3 -12  -2 270.007 196.895  16
  -3 -12   2 288.581 167.642  25
  -3 -12   2 288.923 186.761  11
   3 -12  -1 3792.33 482.397  16
  -3 -12   1 3184.21 412.890  25
  -3 -12   1 3393.59 489.806  11
   3 -12   0 7134.92 642.064  16
  -3 -12   0 6180.04 573.295  25
  -3 -12   0 5533.08 578.006  11
  -3 -12  -1 296.062 188.899  25
   3 -12   1 479.109 249.057  16
  -3 -12  -1 245.362 162.198  11
   3 -12   2 923.162 301.082  16
  -3 -12  -2 665.800 201.656  19
  -3 -12  -2 614.094 225.877  25
  -3 -12  -2 386.746 209.342  11
  -3 -12  -3 676.197 217.217  19
  -3 -12  -3 780.232 279.883  11
  -3 -12  -4 1091.78 248.543  19
  -3 -12  -4 1130.16 308.801  11
  -3 -12  -5 44.3020 117.514  19
  -3 -12  -5 102.281 176.977  11
  -3 -12  -6 6006.53 461.536  19
  -3 -12  -7 1386.44 210.508  19
  -3 -13  12 1265.26 199.554  11
   3 -13 -11 874.973 158.919  19
  -3 -13  11 1340.13 231.875  11
  -3 -13  10 6381.40 508.331  11
  -3 -13   9 2721.28 363.223  11
  -3 -13   8 5258.42 526.952  11
  -3 -13   7 6608.00 597.021  11
  -3 -13   6 310.094 195.865  11
   3 -13  -5 2298.86 356.094  16
  -3 -13   5 2461.01 409.395  11
   3 -13  -4 19344.1 958.534  16
  -3 -13   4 17298.4 871.366  25
  -3 -13   4 17410.0 992.013  11
   3 -13  -3 9941.01 705.498  16
  -3 -13   3 9274.17 649.253  25
  -3 -13   3 9623.50 740.070  11
   3 -13  -2 120.390 205.365  16
  -3 -13   2 15.0920 134.281  25
  -3 -13   2 0.63921 166.677  11
  -3 -13   1 7348.95 586.365  25
   3 -13  -1 5701.79 559.328  16
  -3 -13   1 5862.15 565.158  11
   3 -13   0 2481.94 406.746  16
  -3 -13   0 2591.09 355.613  25
  -3 -13   0 2639.04 400.820  11
   3 -13   1 3329.38 450.157  16
  -3 -13  -1 3509.37 419.813  25
  -3 -13  -1 3381.64 437.218  11
  -3 -13  -2 3156.87 410.052  11
  -3 -13  -3-190.402 149.471  19
  -3 -13  -3 94.5173 157.957  11
  -3 -13  -4 824.899 183.179  19
  -3 -13  -4 995.153 242.573  11
  -3 -13  -5-36.0218 112.522  19
  -3 -14   9 199.314 133.826  11
  -3 -14   8 536.359 174.546  11
  -3 -14   7-150.831 97.2635  25
  -3 -14   7-196.294 162.141  11
  -3 -14   6 289.720 96.0333  25
  -3 -14   6 147.782 137.161  11
  -3 -14   5 3874.07 361.351  25
  -3 -14   5 3480.46 406.145  11
   3 -14  -4 1839.96 289.457  16
  -3 -14   4 1406.61 224.295  25
  -3 -14   4 1531.40 289.000  11
  -3 -14   3 13.4518 110.024  25
  -3 -14   3-44.6300 156.389  11
   3 -14  -2 926.372 246.056  16
  -3 -14   2 865.920 187.915  25
  -3 -14   2 612.004 208.615  11
   3 -14  -1 1882.07 315.843  16
  -3 -14   1 1284.72 224.623  25
  -3 -14   1 1275.26 259.590  11
  -3 -14   0 1970.72 279.104  25
  -3 -14   0 2325.29 336.886  11
  -3 -14  -1 1420.83 260.264  11
  -3 -14  -2 199.704 159.773  11
  -3 -14  -3 1644.44 255.333  11
  -3 -15   6 908.325 179.302  11
  -3 -15   5 1.38390 102.510  11
  -3 -15   4-15.8637 112.767  11
  -3 -15   3 1583.99 239.793  11
  -3 -15   2 1810.85 252.746  11
  -3 -15   1-227.248 136.150  11
  -3 -15   0 1463.15 223.961  11
   4   0 -21 207.600 99.7151  15
   4   0 -20 2909.32 328.326  15
   4   0 -19 188.646 145.850  15
   4   0 -18 7198.78 594.106  15
   4   0 -17-14.1645 132.597  15
   4   0 -16 89.2559 163.451  15
   4   0 -16-164.702 195.973  12
   4   0 -15 218.150 165.938  15
   4   0 -15 303.603 189.296  12
  -4   0  14 26411.5 2136.87   5
  -4   0  13 629.881 431.549   5
  -4   0  12 203.450 281.897   5
  -4   0  11-321.417 303.571   5
  -4   0  10 7650.85 899.391   5
  -4   0   9-273.029 265.046   5
  -4   0   8 2351.94 482.697   5
   4   0  -7-48.5501 145.064  23
  -4   0   7-30.9718 210.729   5
  -4   0   6 73789.7 2515.75  20
  -4   0   6 73940.9 2143.39   5
  -4   0   5 105.836 141.703  21
  -4   0   5-399.928 287.714  20
  -4   0   5 19.1857 162.170   6
  -4   0   5 68.1171 160.470   5
  -4   0   4 2526.86 503.410  20
  -4   0   4 2598.57 373.085   6
  -4   0   4 2248.79 389.349   5
  -4   0   3 265.364 290.261  20
  -4   0   3 147.375 181.498   2
  -4   0   3-161.848 207.741   5
  -4   0   3 168.001 186.121   6
  -4   0   2 180202. 3511.89   2
  -4   0   1-10.7612 228.387   2
  -4   0   0 142.130 234.122   2
  -4   0  -1 51.2847 227.863   2
  -4   0  -1-161.002 188.161   4
  -4   0  -2 11032.4 1063.57   4
  -4   0  -2 9470.97 1045.92   2
  -4   0  -3 983.313 447.258   4
  -4   0  -3-128.392 405.416   2
  -4   0  -4 77610.9 3326.26   2
  -4   0  -5 289.946 386.688   2
  -4   0  -6 13683.2 1560.53   2
  -4   0  -7 21.6706 133.113  18
  -4   0  -7 10.6256 123.605  27
  -4   0  -8-109.641 161.741  18
  -4   0  -8 314.642 200.061  27
  -4   0  -9 150.359 151.203  27
  -4   0  -9 153.030 178.849  18
  -4   0 -10 1958.24 323.478  18
  -4   0 -10 1595.36 288.879  27
  -4   0 -11-88.4130 118.879  27
  -4   0 -12 1241.01 212.158  15
   4  -1 -21 265.109 89.6508  15
   4  -1 -20 94.7851 108.869  15
   4   1 -20-8.07488 88.4317  15
   4  -1 -19 283.001 144.048  15
   4   1 -19 177.382 123.127  15
   4   1 -18 4243.47 456.928  15
   4  -1 -18 3834.83 439.511  15
   4   1 -17 438.397 196.514  12
   4  -1 -17 402.760 184.450  15
   4   1 -17 538.830 185.972  15
   4   1 -16 6597.05 582.801  15
   4  -1 -16 7288.11 623.747  15
   4   1 -16 7589.79 692.349  12
   4   1 -15 461.903 191.474  15
   4  -1 -15 476.673 196.510  15
   4   1 -15 780.468 234.407  12
  -4  -1  14 31196.6 2280.59   5
   4   1 -14 35251.5 1394.81  12
   4  -1 -14 31729.9 1206.83  15
  -4   1  13 90.2785 329.307   5
  -4  -1  13 808.300 439.210   5
  -4  -1  12-137.009 333.845   5
  -4   1  12-39.9732 277.876   5
  -4  -1  11 10473.7 1110.92   5
  -4   1  11 10781.8 1159.50   5
   4   1 -11 11022.0 1245.49   3
  -4  -1  10 24693.6 1595.86   5
  -4   1  10 23048.1 1585.16   5
   4   1 -10 25281.8 1739.38   3
  -4  -1   9 1604.80 414.931   5
  -4   1   9 1737.81 476.634   5
   4   1  -9 1756.76 480.823   3
   4  -1  -8 592.462 174.551   1
  -4  -1   8 866.428 351.056   5
  -4   1   8 685.147 369.514   5
  -4   1   7 59925.3 2270.40  20
   4  -1  -7 61589.8 2178.45  23
  -4  -1   7 57275.6 1994.35   5
  -4   1   7 58611.2 2045.02   5
   4  -1  -7 61767.0 1681.63   1
   4  -1  -6 49058.1 1927.11  23
  -4   1   6 48328.6 1985.51  20
  -4  -1   6 49847.6 2109.28  20
  -4  -1   6 51453.1 1796.43   5
  -4   1   6 48092.1 1744.35   5
  -4  -1   5 166661. 3699.01  20
  -4   1   5 165579. 3605.67  20
  -4   1   5 163597. 1935.62  21
  -4  -1   5 166143. 3136.07  21
  -4  -1   5 171019. 3172.02   5
  -4   1   5 165000. 3090.23   5
  -4  -1   5 163447. 3084.80   6
  -4  -1   4 221.591 243.095  20
  -4   1   4 220.031 263.040  20
  -4  -1   4 425.244 202.493  21
  -4   1   4 386.506 187.581   6
  -4  -1   4 470.978 224.915   6
  -4   1   4 253.311 187.326   2
  -4  -1   4 450.263 234.148   5
  -4   1   4 495.118 223.342   5
   4  -1  -4 299.267 81.7364   8
  -4  -1   3 130026. 3186.49  20
  -4  -1   3 133622. 2780.45   5
  -4   1   3 127818. 2617.56   5
  -4   1   3 132348. 2761.63   2
  -4   1   3 125925. 2215.68   6
  -4  -1   3 123839. 2629.50   6
  -4  -1   2 9931.47 911.957  20
  -4  -1   2 11275.1 542.430  10
  -4   1   2 10776.2 871.158   2
  -4  -1   2 8297.45 710.584   6
  -4   1   1 29748.6 1319.24  10
  -4  -1   1 28116.8 1512.62   2
  -4   1   1 27487.5 1501.02   2
  -4   1   0 57926.5 1979.45  10
  -4   1   0 56252.0 2282.21   2
  -4  -1   0 59237.3 2284.84   2
  -4   1   0 56568.4 1919.98   4
  -4   1  -1 95278.6 3163.71   2
  -4  -1  -1 97771.0 3013.39   4
  -4   1  -1 97436.4 2762.93   4
  -4  -1  -1 94354.1 3070.90   2
  -4   1  -2 26744.1 1571.03   4
  -4  -1  -2 26215.9 1714.12   2
  -4  -1  -2 25976.1 1679.28   4
  -4   1  -2 26993.4 1791.87   2
  -4  -1  -3 16535.3 1440.55   4
  -4   1  -3 15795.1 1462.63   2
  -4  -1  -3 17654.8 1494.23   2
  -4   1  -4 9678.64 1211.24   2
  -4  -1  -4 10672.8 1250.25   2
  -4   1  -5 1253.15 430.457   2
  -4  -1  -5 1013.73 497.800   2
  -4  -1  -6-24.2506 152.420  18
  -4  -1  -6 178.245 132.188  27
  -4   1  -6 468.440 321.182   2
  -4   1  -7 6359.51 565.150  18
  -4  -1  -7 6649.90 572.821  18
  -4  -1  -7 5526.75 520.804  27
  -4   1  -7 6410.79 547.303  27
  -4  -1  -8-73.9311 129.893  27
  -4  -1  -8 166.873 147.406  18
  -4   1  -8 179.550 124.962  27
  -4   1  -8 30.4405 139.324  18
  -4   1  -9 146.189 170.085  18
  -4   1  -9 166.969 140.308  27
  -4  -1  -9 269.635 160.321  27
  -4  -1  -9-15.9697 165.782  18
  -4  -1 -10 607.466 230.774  18
  -4   1 -10 877.289 210.108  27
  -4  -1 -10 858.935 227.365  27
  -4  -1 -11 23.5121 118.855  27
  -4   1 -11 72.2451 124.647  27
  -4   1 -11-36.7463 119.398  15
  -4   1 -12 140.642 108.021  15
  -4  -1 -12 4.23170 114.776  15
  -4  -1 -13 5208.13 344.431  15
   4  -2 -21-49.3904 95.4306  15
   4  -2 -20 740.510 184.545  15
   4   2 -20 1075.78 183.340  15
   4   2 -19 2228.53 304.618  15
   4  -2 -19 2458.65 352.392  15
   4   2 -18 147.994 156.965  12
   4   2 -18-34.2635 153.498  15
   4  -2 -18 113.839 152.239  15
   4   2 -17 1577.42 301.025  15
   4  -2 -17 1382.82 285.058  15
   4   2 -17 1418.61 329.257  12
   4  -2 -16 1235.67 271.688  15
   4   2 -16 1199.64 262.324  15
   4   2 -16 734.839 221.330  12
   4   2 -15 1331.52 255.123  15
   4  -2 -15 717.925 238.838  15
   4   2 -15 875.966 266.883  12
  -4  -2  14 10809.7 1338.36   5
   4  -2 -14 12142.9 754.558  15
   4   2 -14 11641.0 814.596  12
  -4  -2  13 324.177 349.757   5
  -4   2  13 729.570 326.518   5
   4   2 -13 927.187 563.978   3
  -4  -2  12 715.802 308.718   5
  -4   2  12 220.602 312.141   5
   4   2 -12-109.890 448.133   3
  -4  -2  11 2056.25 530.889   5
  -4   2  11 3000.74 710.951   5
   4   2 -11 2597.55 636.416   3
  -4  -2  10 120.589 301.193   5
  -4   2  10-13.2776 267.046   5
  -4  -2   9 13794.4 1108.04   5
  -4   2   9 13320.1 1131.61   5
   4   2  -9 14440.6 1239.45   3
  -4  -2   8 24575.7 1389.80   5
  -4   2   8 24215.7 1441.17   5
   4   2  -8 27029.8 1550.50   3
   4  -2  -8 26750.4 1152.87   1
   4  -2  -7 9909.43 942.011  23
  -4   2   7 10184.8 931.758  20
  -4  -2   7 9222.87 812.445   5
  -4   2   7 9380.61 839.211   5
   4  -2  -7 10309.2 754.114   1
   4   2  -7 10433.7 865.346   3
   4  -2  -6 15995.3 1193.99  23
  -4   2   6 15520.5 1121.12  20
  -4  -2   6 16132.1 1027.86   5
  -4   2   6 14644.3 985.112   5
   4  -2  -6 15462.0 962.326   1
   4  -2  -5 12159.2 1045.55  23
  -4  -2   5 13509.5 1124.53  20
  -4   2   5 9754.60 885.565  20
  -4  -2   5 12754.1 1026.82  21
  -4  -2   5 11902.2 876.157   5
  -4   2   5 9760.37 757.770   5
   4  -2  -5 11916.0 882.297   1
  -4   2   5 11508.7 680.956   2
   4  -2  -5 11068.1 671.242   8
  -4  -2   5 11071.6 890.737   6
  -4  -2   4 14425.8 1100.11  20
  -4  -2   4 13982.2 1043.75  21
  -4  -2   4 15301.3 957.609   5
  -4   2   4 16146.6 942.663   5
  -4   2   4 15349.8 873.438   2
   4  -2  -4 17444.1 733.133   8
  -4   2   4 15924.0 707.204   6
  -4  -2   4 14547.4 972.692   6
  -4  -2   3 17001.5 1184.30  20
  -4   2   3 16087.6 922.083   5
  -4   2   3 17896.2 1053.75   2
  -4  -2   3 17135.4 1061.54   6
  -4  -2   2 55.1543 196.671  20
  -4   2   2 145.457 309.430   2
  -4  -2   2 234.504 238.194   6
  -4  -2   1 3699.63 559.763  20
  -4   2   1 3149.55 491.232  10
  -4   2   1 3371.26 400.967   4
  -4   2   1 3158.31 528.196   2
  -4  -2   0 3586.51 592.906  20
  -4   2   0 4682.43 657.998  10
  -4   2   0 4095.02 491.699   4
  -4   2   0 3926.56 659.846   2
  -4   2  -1 24177.5 1647.29   2
  -4  -2  -1 26063.2 1619.05   4
  -4   2  -2 36499.1 2138.71   2
  -4  -2  -2 36145.6 2052.16   4
   4  -2   3 101758. 3372.31   1
  -4   2  -3 99201.3 3716.46   2
  -4  -2  -3 94808.6 3533.52   4
  -4  -2  -4 2242.19 617.235   4
  -4   2  -4 1525.06 478.571   2
  -4  -2  -5 3340.58 933.208  22
  -4   2  -5 3998.76 900.245   2
  -4  -2  -6 22617.0 1019.62  18
  -4  -2  -6 22322.3 1013.26  27
  -4   2  -7 5289.06 510.148  18
  -4  -2  -7 6324.26 562.453  18
  -4  -2  -7 5582.14 524.089  27
  -4   2  -7 5843.56 529.977  27
  -4  -2  -8 165.333 143.349  18
  -4  -2  -8 208.116 136.144  27
  -4   2  -8-30.2695 130.043  27
  -4   2  -8 237.675 159.181  18
  -4  -2  -9 435.546 197.601  18
  -4   2  -9 464.163 194.820  18
  -4   2  -9 344.088 153.606  27
  -4  -2  -9-86.6455 180.872  27
  -4   2 -10 4244.16 419.089  27
  -4  -2 -10 4315.01 464.931  18
  -4  -2 -10 4444.39 465.362  27
  -4  -2 -11 1303.52 250.773  27
  -4  -2 -11 1395.21 280.023  18
  -4  -2 -12 1208.57 217.300  15
  -4  -2 -13 5673.54 354.933  15
   4  -3 -20 1050.82 205.731  15
   4  -3 -19 2016.89 318.444  15
   4  -3 -18 1527.24 304.628  15
   4   3 -18 1446.70 291.386  12
   4   3 -17 653.570 198.832  15
   4  -3 -17 1442.23 293.576  15
   4   3 -17 1469.40 316.327  12
   4   3 -16 21655.1 1014.99  15
   4  -3 -16 22393.2 1080.51  15
   4   3 -16 23578.1 1218.10  12
   4  -3 -15 744.685 235.748  19
   4  -3 -15 1102.90 309.177  24
   4   3 -15 779.271 210.625  15
   4  -3 -15 497.369 199.614  15
   4   3 -15 762.307 286.765  12
   4  -3 -14 5058.78 504.720  19
   4  -3 -14 4811.02 492.016  24
   4  -3 -14 4315.31 469.930  15
   4   3 -14 4699.86 542.079  12
  -4   3  13-22.4362 204.522   5
   4   3 -13 119.440 397.295   3
  -4  -3  12 13051.1 1306.61   5
  -4   3  12 13962.7 1471.10   5
   4   3 -12 16304.4 1685.44   3
  -4  -3  11 14880.9 1300.28   5
  -4   3  11 12437.4 1293.27   5
   4   3 -11 15548.8 1555.87   3
  -4  -3  10 106098. 3286.86   5
  -4   3  10 105491. 3544.64   5
   4   3 -10 112705. 3874.66   3
  -4  -3   9 7572.09 819.658   5
   4   3  -9 8382.18 995.036   3
  -4   3   9 8483.11 952.541   5
  -4  -3   8 165.614 181.086   5
   4  -3  -8-89.2476 162.743   1
  -4   3   8 308.271 276.838   5
   4   3  -8 258.715 256.956   3
  -4   3   7 71269.2 2395.17  20
  -4  -3   7 67684.1 2185.54   5
  -4   3   7 69164.4 2278.29   5
   4   3  -7 75845.9 2420.59   3
   4  -3  -7 70749.2 2180.22   1
   4  -3  -6 16665.9 1326.27  23
  -4   3   6 17472.3 1185.78  20
  -4  -3   6 16214.7 1030.18   5
  -4   3   6 17372.5 1075.14   5
  -4  -3   6 15422.3 1117.99   6
   4  -3  -6 17659.6 1117.10   1
   4   3  -6 18486.8 1049.66   3
   4  -3  -6 17220.8 1027.34   8
  -4   3   5 13741.6 1065.75  20
   4  -3  -5 14102.8 1223.53  23
  -4  -3   5 13420.5 1133.89  21
  -4  -3   5 14589.3 969.966   5
  -4   3   5 14549.4 923.972   5
  -4   3   5 13536.5 619.298   6
  -4   3   5 14528.7 784.376   2
   4  -3  -5 13957.7 1016.79   1
   4  -3  -5 14144.8 860.794   8
  -4  -3   5 12741.1 991.267   6
   4  -3  -4 54.6291 202.094  23
  -4  -3   4 2.15834 275.585  21
  -4  -3   4 137.055 221.350  20
  -4  -3   4 73.7438 183.473   5
  -4   3   4 252.653 176.679   5
  -4   3   4 146.303 182.691   2
  -4  -3   4-90.0324 207.860   6
   4  -3  -4 67.6294 202.953   1
   4  -3  -3 11445.4 1115.04  23
  -4  -3   3 12027.0 1080.98  21
  -4  -3   3 12030.0 1021.71  20
  -4   3   3 11984.3 788.897   5
   4  -3  -3 12758.0 1032.65   1
  -4   3   3 13622.7 966.367   2
  -4  -3   3 12887.9 985.360   6
  -4  -3   2 348.643 295.323  20
   4  -3  -2-6.18561 213.936  23
   4  -3  -2 106.424 231.925   1
  -4   3   2 256.763 224.717   2
  -4  -3   2-281.778 291.223   6
  -4  -3   1 16196.7 1163.35  20
   4  -3  -1 18238.2 1308.70   1
  -4   3   1 18513.2 1313.02   2
  -4   3   1 19142.7 1289.92  10
  -4  -3   0 155045. 3614.18  20
   4  -3   0 156371. 3919.14   1
  -4   3   0 144985. 3895.84   2
  -4   3   0 155192. 3866.63  10
   4  -3   1 39600.3 2048.92   1
  -4   3  -1 40720.9 2134.23  10
  -4   3  -1 39971.5 2175.11   2
  -4   3  -2 42569.7 2394.50   2
   4  -3   2 46316.1 2281.89   1
  -4  -3  -2 44704.5 2361.17   4
  -4  -3  -3 48747.0 3023.04  22
  -4   3  -3 49348.3 2727.46   2
   4  -3   3 53286.4 2502.30   1
  -4  -3  -3 50228.3 2653.95   4
  -4  -3  -4 3979.53 985.631  22
  -4  -3  -4 4330.18 849.137   4
  -4   3  -4 2726.38 682.329   2
  -4  -3  -5 970.758 509.256  22
  -4   3  -5 1961.93 622.298   2
  -4  -3  -6 2159.29 332.650  27
  -4   3  -6 1782.82 288.662  18
  -4  -3  -6 1984.44 321.823  18
  -4   3  -7 2590.04 366.334  18
  -4  -3  -7 2945.70 395.947  27
  -4  -3  -7 3155.60 418.554  18
  -4  -3  -8 1417.04 298.765  18
  -4  -3  -8 838.696 228.366  27
  -4  -3  -9 4531.06 491.824  18
  -4  -3  -9 4232.69 469.314  27
  -4  -3 -10 4527.53 474.545  18
  -4  -3 -10 3886.40 426.522  27
  -4  -3 -11-121.598 147.610  18
  -4  -3 -11 89.8274 119.875  27
  -4  -3 -12 2192.98 272.827  15
   4  -4 -20 1101.69 193.043  15
   4  -4 -19 714.921 206.900  15
   4  -4 -18 5003.78 481.026  15
   4   4 -18 6141.51 584.209  12
   4  -4 -17 4467.66 456.293  19
   4  -4 -17 4282.97 476.794  15
   4   4 -17 3616.87 485.313  12
   4  -4 -16 806.112 206.973  19
   4  -4 -16 770.306 247.997  24
   4  -4 -16 974.626 228.941  15
   4   4 -16 1022.37 284.244  12
   4  -4 -15 17496.6 939.425  19
   4  -4 -15 17189.3 916.965  24
   4  -4 -15 17894.0 959.181  15
   4   4 -15 16706.1 1027.50  12
   4  -4 -14 17220.7 935.805  19
   4  -4 -14 18766.6 938.543  24
   4  -4 -14 19717.7 981.033  15
   4   4 -14 18536.9 1047.62  12
   4  -4 -13 1357.09 280.373  15
   4   4 -13 1068.05 256.844  12
  -4   4  12 10060.4 1300.52   5
   4   4 -12 10272.0 1381.64   3
  -4   4  11 7661.02 1074.11   5
   4   4 -11 9791.02 1280.54   3
  -4  -4  10 60394.4 2461.17   5
  -4   4  10 54715.4 2619.60   5
  -4  -4  10 57416.2 2527.25   7
   4   4 -10 59805.3 2911.46   3
   4  -4 -10 52617.0 2598.05   8
  -4  -4   9 45343.1 2001.78   5
  -4   4   9 46223.5 2236.47   5
   4  -4  -9 41931.4 2181.20   8
  -4  -4   9 46020.2 2263.35   7
   4   4  -9 48563.7 2453.52   3
  -4  -4   8 58626.3 2156.72   5
  -4   4   8 60359.8 2353.96   5
   4  -4  -8 59806.1 2191.21   1
   4  -4  -8 60077.6 2424.29   8
   4   4  -8 66388.9 2625.09   3
  -4  -4   7 2280.85 517.069   6
   4  -4  -7 2074.43 409.157   1
  -4  -4   7 2330.95 436.401   5
  -4   4   7 2967.58 507.811   5
   4  -4  -7 2894.44 514.270   8
   4   4  -7 2727.91 515.796   3
  -4   4   6 47451.8 1974.94  20
  -4  -4   6 45628.2 1760.27   5
  -4   4   6 46868.1 1787.25   5
   4  -4  -6 47546.1 1872.14   8
   4   4  -6 52187.6 1857.13   3
   4  -4  -6 48091.9 2013.38   1
  -4  -4   6 46467.0 2013.88   6
  -4  -4   5 45675.0 2252.30  21
  -4   4   5 48132.2 2025.39  20
  -4  -4   5 43976.4 1707.66   5
  -4   4   5 47680.2 1679.22   5
   4  -4  -5 46160.1 1770.68   8
   4  -4  -5 47095.7 2033.12   1
  -4  -4   5 42443.2 1863.16   6
  -4  -4   4 3083.57 576.852  21
   4  -4  -4 2432.42 569.249  23
  -4   4   4 2358.85 356.251   5
   4  -4  -4 2412.84 491.389   1
  -4   4   4 2473.47 414.777   2
  -4  -4   4 2440.40 489.963   6
  -4  -4   3 6878.26 872.345  21
   4  -4  -3 8369.99 1014.62  23
  -4   4   3 7738.79 608.685   5
  -4   4   3 8122.31 795.145   2
   4  -4  -3 7945.09 884.091   1
  -4  -4   3 6896.24 752.234   6
   4  -4  -2 6541.02 906.206  23
  -4  -4   2 7471.17 766.500  22
  -4  -4   2 7115.43 779.352  20
  -4   4   2 6763.96 795.215   2
   4  -4  -2 7118.60 861.505   1
  -4  -4   1 98357.9 3116.72  22
   4  -4  -1 93488.3 3375.67  23
  -4  -4   1 92814.6 2787.52  20
  -4   4   1 92386.1 3058.94   2
  -4   4   1 99861.7 3179.74  10
  -4  -4   1 99612.6 3128.07   7
   4  -4  -1 93970.3 3117.27   1
   4  -4   0 1220.45 468.479  23
  -4  -4   0 472.561 353.673  22
   4  -4   0 991.137 392.722   1
  -4   4   0 790.991 416.983  10
  -4  -4   0 501.646 245.816   7
  -4   4   0 541.674 296.285   2
  -4  -4  -1 64637.5 3082.16  22
   4  -4   1 63769.1 2891.74  23
  -4   4  -1 60375.1 2804.95   2
  -4   4  -1 66993.3 2938.65  10
   4  -4   1 62280.1 2689.84   1
  -4  -4  -2 27347.0 2168.81  22
  -4   4  -2 22844.1 1815.80   2
  -4  -4  -2 25560.2 1879.69   4
   4  -4   2 26506.5 1815.70   1
  -4  -4  -3 38331.4 2740.22  22
  -4   4  -3 36437.9 2426.48   2
   4  -4   3 36952.8 2196.32   1
  -4  -4  -3 38576.7 2409.20   4
  -4  -4  -4 54957.5 3458.06  22
  -4   4  -4 56019.8 3157.30   2
  -4  -4  -4 53820.3 3000.17   4
  -4  -4  -5 1657.50 681.516  22
  -4  -4  -5 778.142 226.814  27
  -4  -4  -5 977.284 231.108  18
  -4   4  -5 554.476 577.994   3
  -4  -4  -6 25318.8 1105.08  18
  -4  -4  -6 23678.7 1064.61  27
  -4  -4  -7 22545.5 1063.13  18
  -4  -4  -7 21157.2 1022.26  27
  -4  -4  -8-184.783 153.809  24
  -4  -4  -8 93.1038 163.583  27
  -4  -4  -8 19.2599 137.568  18
  -4  -4  -9 6974.26 592.773  18
  -4  -4  -9 8243.90 635.052  27
  -4  -4  -9 8011.39 599.307  24
  -4  -4 -10 3150.76 385.381  18
  -4  -4 -10 3193.87 389.869  27
  -4  -4 -11 1239.77 246.214  18
  -4  -4 -12 300.631 129.379  15
   4  -5 -20 720.406 147.936  15
   4  -5 -19 895.533 197.435  15
   4  -5 -18 442.601 162.434  19
   4  -5 -18 544.793 187.622  15
   4   5 -18 135.716 155.086  12
   4  -5 -17 269.784 134.902  19
   4  -5 -17 170.752 148.942  15
   4   5 -17 62.9079 220.637  12
   4  -5 -16 165.280 194.673  24
   4  -5 -16-180.593 190.320  19
   4  -5 -16 146.118 150.789  15
   4   5 -16 231.951 201.764  12
   4  -5 -15 329.913 190.051  24
   4  -5 -15 329.007 182.844  19
   4  -5 -15 176.215 173.509  15
   4   5 -15 26.0937 177.194  12
   4  -5 -14 641.415 226.952  24
   4  -5 -14 664.357 220.973  19
   4  -5 -14 959.462 244.919  15
   4   5 -14 309.414 184.863  12
   4  -5 -13 15121.8 871.472  19
   4  -5 -13 14027.9 795.704  24
   4  -5 -13 15506.8 858.498  15
   4   5 -13 15379.0 934.741  12
  -4   5  12-14.1223 388.368   5
   4  -5 -12 1141.50 503.630   8
   4   5 -12 601.662 431.151   3
  -4   5  11 166.425 247.955   5
   4  -5 -11-168.846 233.094   8
   4   5 -11-221.244 426.646   3
   4  -5 -10 109.667 236.578   8
  -4   5  10-131.511 270.016   5
  -4  -5  10-82.1622 191.933   7
   4   5 -10-153.296 328.133   3
  -4   5   9 88937.9 3176.60   5
  -4  -5   9 90634.3 3351.82   7
   4   5  -9 101387. 3711.42   3
   4  -5  -9 92498.0 3356.81   8
  -4  -5   8 77.4348 273.428   6
  -4   5   8-228.195 161.596   5
   4  -5  -8 315.281 223.680   1
   4  -5  -8 63.6112 221.536   8
  -4  -5   8-47.0836 188.573   7
   4   5  -8 200.172 218.703   3
  -4   5   7 47983.3 1968.10   5
   4  -5  -7 46657.2 2162.74   1
   4  -5  -7 43846.9 2097.14   8
  -4  -5   7 47168.8 2380.39   7
  -4  -5   7 45126.4 2154.58   6
  -4  -5   6 43818.0 2447.48  21
  -4  -5   6 47164.8 1817.11   5
   4  -5  -6 47302.4 2190.78   1
  -4  -5   6 48346.0 2414.69   7
   4  -5  -6 49524.9 2124.54   8
  -4  -5   6 46961.6 2121.60   6
  -4  -5   5 69898.9 3034.98  21
  -4  -5   5 74381.7 2980.34   7
  -4  -5   5 72961.5 2575.22   6
   4  -5  -5 71001.2 2694.33   1
  -4  -5   4 1436.56 491.728  21
   4  -5  -4 1500.23 412.075   1
  -4  -5   4 1993.56 519.353   7
  -4   5   4 1230.50 324.905   2
  -4  -5   4 1816.34 440.661   6
   4  -5  -3 5759.14 808.865   1
  -4   5   3 5078.28 690.838   2
  -4  -5   3 5842.85 862.720   7
  -4  -5   3 5191.99 712.416   6
   4  -5  -2 81970.7 3394.28  23
  -4   5   2 77960.0 2806.30   2
   4  -5  -2 85062.2 3136.95   1
  -4  -5   2 85968.0 3134.21   7
   4  -5  -1 11801.1 1315.12  23
  -4   5   1 11246.8 1148.23   2
  -4   5   1 10661.6 1151.48  10
   4  -5  -1 12136.6 1232.65   1
  -4  -5   1 11779.7 1163.22   7
  -4  -5   0 27279.7 1838.60  22
   4  -5   0 28159.2 2005.27  23
  -4   5   0 24084.5 1763.77   2
  -4   5   0 24922.7 1822.54  10
   4  -5   0 23842.8 1736.72   1
  -4  -5   0 23934.3 1627.24   7
  -4  -5  -1 19806.9 1719.66  22
   4  -5   1 17489.8 1607.18  23
  -4   5  -1 19694.2 1678.12   2
  -4   5  -1 18786.5 1679.09  10
  -4  -5  -1 19104.2 1594.09   4
   4  -5   1 19005.1 1576.60   1
  -4  -5  -2 13647.0 1552.92  22
  -4   5  -2 12029.1 1380.71   2
  -4  -5  -2 12268.3 1351.48   4
   4  -5   2 14434.5 1420.74   1
  -4  -5  -3 25241.6 2249.23  22
  -4   5  -3 23060.2 2009.31   2
  -4  -5  -3 21903.4 1889.61   4
  -4  -5  -4-1151.70 564.596  22
  -4  -5  -4-1281.13 523.283   4
  -4   5  -4 45.6833 385.907   2
  -4  -5  -5 13981.2 816.608  18
  -4  -5  -5 14322.2 815.122  27
  -4  -5  -6 1006.84 231.079  19
  -4  -5  -6 1341.19 258.814  27
  -4  -5  -6 1103.69 254.129  18
  -4  -5  -7-203.980 180.581  18
  -4  -5  -7-93.8475 179.431  27
  -4  -5  -7 73.4734 126.321  19
  -4  -5  -8 8378.25 648.743  18
  -4  -5  -8 8848.36 653.410  27
  -4  -5  -8 8925.26 657.359  24
  -4  -5  -9 2428.56 344.061  24
  -4  -5  -9 1829.04 322.882  18
  -4  -5  -9 1886.70 293.859  27
  -4  -5 -10 92.1591 126.657  27
  -4  -5 -10 75.6728 129.550  18
  -4  -5 -10 314.240 145.200  24
  -4  -5 -11 93.9484 107.615  18
  -4  -5 -11 222.623 130.948  15
  -4  -5 -12 1118.66 165.391  15
   4  -6 -19-12.6943 97.0813  15
   4  -6 -18 6.82753 108.911  19
   4   6 -18 185.122 151.068  12
   4  -6 -18 96.0275 126.992  15
   4  -6 -17 765.038 206.189  19
   4  -6 -17 1166.37 257.305  15
   4   6 -17 416.843 206.326  12
   4  -6 -16 6492.13 565.221  24
   4  -6 -16 6410.41 573.769  19
   4  -6 -16 6136.35 546.892  15
   4   6 -16 5711.14 596.802  12
   4  -6 -15 6008.27 577.395  19
   4  -6 -15 7271.33 592.946  24
   4  -6 -15 6531.95 571.330  15
   4   6 -15 5303.17 588.970  12
   4  -6 -14 648.718 231.356  19
   4  -6 -14 985.072 268.462  24
   4  -6 -14 888.619 246.090  15
   4   6 -14 786.869 280.299  12
   4  -6 -13-191.580 188.289  24
   4  -6 -13 207.723 182.470  19
   4   6 -13-11.8233 145.571  12
   4  -6 -12 194.658 176.279  19
   4   6 -12 419.801 190.059  12
  -4  -6  11 1957.72 590.418   6
   4  -6 -11 1969.41 620.953   8
   4   6 -11 2166.35 711.617   3
  -4  -6  10 6189.43 991.357   6
   4  -6 -10 5784.32 961.823   8
  -4  -6  10 5493.03 877.009   7
   4   6 -10 6826.11 1116.31   3
  -4  -6   9 1033.90 402.222   6
   4  -6  -9 227.740 248.391   8
  -4  -6   9 401.230 260.039   7
  -4  -6   8 11165.8 1253.40   7
   4  -6  -8 11272.2 1204.29   8
  -4  -6   8 11902.1 1195.40   6
  -4  -6   7 10981.1 1338.51  21
   4  -6  -7 10309.3 1103.79   8
   4  -6  -7 10413.2 1126.65   1
  -4  -6   7 10997.6 1221.36   7
  -4  -6   7 10214.3 1056.88   6
  -4  -6   6 17820.3 1680.41  21
   4  -6  -6 21392.8 1605.55   1
  -4  -6   6 20562.5 1673.67   7
  -4  -6   6 19455.5 1440.59   6
  -4  -6   5 180376. 5253.91  21
   4  -6  -5 175369. 4649.10   1
  -4  -6   5 183099. 4918.50   7
  -4  -6   5 184359. 4331.64   6
  -4  -6   4 65639.9 3155.99  21
   4  -6  -4 65701.5 2865.43   1
  -4  -6   4 66634.9 2979.00   7
  -4  -6   4 63871.5 2534.36   6
  -4   6   3 30231.0 1756.10   2
  -4  -6   3 29814.4 1979.09   7
   4  -6  -3 27094.8 1875.71   1
   4  -6  -2 6617.18 953.226   1
  -4   6   2 7796.66 951.352   2
  -4   6   2 7237.94 988.755  10
  -4  -6   2 6629.60 806.824   9
  -4  -6   2 6378.13 938.277   7
  -4   6   1 1995.83 567.689  10
  -4   6   1 3135.60 654.839   2
  -4  -6   1 3042.94 640.815   7
   4  -6  -1 2427.04 583.404   1
  -4   6   0 12063.1 1317.01   2
  -4   6   0 12998.1 1421.57  10
  -4  -6   0 11482.5 1216.04   7
   4  -6   0 12881.9 1363.46   1
  -4   6  -1 24840.7 1995.47   2
  -4   6  -1 24740.0 2042.43  10
  -4  -6  -1 25400.1 1929.79   4
   4  -6   1 26066.8 1962.45   1
   4  -6   2 135.057 215.579   1
  -4   6  -2 248.929 279.490   2
  -4  -6  -2 131.578 235.075   4
  -4  -6  -3 2743.25 711.629   4
  -4   6  -3 5180.91 1001.11   2
  -4  -6  -4 914.666 228.134  18
  -4  -6  -4 1577.28 329.139  11
  -4  -6  -5 55600.8 1604.83  18
  -4  -6  -5 53862.1 1563.76  27
  -4  -6  -6 19840.1 1010.54  19
  -4  -6  -6 19653.6 964.502  27
  -4  -6  -6 19461.2 968.974  18
  -4  -6  -7 1588.07 313.461  19
  -4  -6  -7 1342.73 269.743  27
  -4  -6  -7 1652.43 314.440  18
  -4  -6  -8 4361.47 459.080  19
  -4  -6  -8 4299.75 449.437  18
  -4  -6  -8 4530.98 467.268  27
  -4  -6  -8 4765.27 492.498  24
  -4  -6  -9 2696.27 347.538  24
  -4  -6  -9 1901.57 294.188  18
  -4  -6  -9 2496.90 339.577  27
  -4  -6 -10-98.2007 108.340  18
  -4  -6 -10 137.271 127.146  24
  -4  -6 -11 174.062 88.9933  15
   4  -7 -18 4328.41 373.035  19
   4   7 -18 3506.16 382.146  12
   4  -7 -17 1006.04 226.505  19
   4   7 -17 1235.67 264.689  12
   4  -7 -16 104.302 185.926  19
   4  -7 -16 170.730 142.589  24
   4   7 -16-130.774 171.287  12
   4  -7 -15 1696.77 351.337  19
   4  -7 -15 1679.71 299.187  24
   4   7 -15 1384.69 309.203  12
   4  -7 -14 1479.08 282.275  24
   4  -7 -14 1677.44 343.801  19
   4   7 -14 1285.36 274.950  12
   4  -7 -13 859.741 232.709  24
   4  -7 -13 811.349 266.736  19
   4   7 -13 1439.50 319.983  12
   4  -7 -12 5254.31 538.911  19
   4   7 -12 5335.96 558.043  12
   4  -7 -11 14722.5 873.054  19
   4   7 -11 12406.4 814.617  12
   4  -7 -10 211.584 153.598  19
   4  -7 -10 524.209 414.502   8
   4  -7  -9 25292.3 1992.95   8
  -4  -7   9 26553.6 2020.94   7
  -4  -7   9 24987.5 1890.54   6
  -4  -7   8 19600.0 1996.70  21
  -4  -7   8 19306.4 1736.58   7
  -4  -7   8 17649.8 1542.76   6
  -4  -7   7 5322.98 1030.48  21
  -4  -7   7 4294.80 789.391   7
  -4  -7   7 6129.13 879.105   6
  -4  -7   6 35154.9 2533.75  21
  -4  -7   6 33063.3 2235.43   7
   4  -7  -6 39351.8 2363.80   1
  -4  -7   6 38709.2 2133.85   6
  -4  -7   5 7831.23 1187.20  21
   4  -7  -5 6892.89 985.863   1
  -4  -7   5 5950.17 969.111   7
  -4  -7   5 5969.11 848.963   6
  -4  -7   4 12197.8 1497.32  21
   4  -7  -4 11915.5 1315.64   1
  -4  -7   4 13969.0 1470.37   7
  -4  -7   4 12635.5 1187.66   6
   4  -7  -3 10012.4 1231.04   1
  -4   7   3 10452.7 1239.82  10
  -4  -7   3 11015.7 1295.91   7
  -4  -7   3 10835.0 1142.35   9
  -4   7   2 4918.73 929.400  10
  -4   7   2 2944.93 655.180   2
   4  -7  -2 2327.42 610.570   1
  -4  -7   2 3954.78 793.133   7
   4  -7  -1 23946.0 1950.83   1
  -4   7   1 23060.0 1857.68   2
  -4   7   1 22555.3 1932.23  10
  -4  -7   1 27148.5 2023.79   7
  -4   7   0 2265.44 657.397  10
   4  -7   0 1036.47 461.943   1
  -4  -7   0 990.012 475.604   7
  -4   7   0 1106.05 446.738   2
   4  -7   1 883.324 418.682   1
  -4  -7  -1 1127.57 479.015   4
  -4   7  -1 353.655 242.499   2
   4  -7   2 4716.03 908.606   1
  -4  -7  -2 3015.28 736.244   4
  -4  -7  -3 37504.2 1275.68  18
  -4  -7  -3 37966.4 1377.95  25
  -4  -7  -3 37587.5 1461.32  11
  -4  -7  -4 34075.0 1240.63  18
  -4  -7  -4 33721.5 1404.26  11
  -4  -7  -5-208.749 185.908  19
  -4  -7  -5 136.190 134.939  18
  -4  -7  -5 100.925 185.146  11
  -4  -7  -6 177.879 126.671  18
  -4  -7  -6 172.397 151.950  19
  -4  -7  -7 6339.12 529.139  18
  -4  -7  -7 7903.94 627.164  19
  -4  -7  -7 7546.28 574.868  27
  -4  -7  -8 2613.60 361.185  19
  -4  -7  -8 2398.75 356.604  24
  -4  -7  -8 2437.09 324.317  18
  -4  -7  -9 762.261 206.261  24
  -4  -7  -9 915.325 198.837  18
  -4  -7  -9 1068.34 221.730  19
  -4  -7 -10 586.126 143.908  18
  -4  -7 -10 506.749 161.765  24
  -4  -7 -10 399.279 121.709  15
  -4   7 -11 186.807 105.619  12
   4  -8 -18 1173.51 190.137  19
   4  -8 -17 2.88504 133.159  19
   4   8 -17 33.5319 130.025  12
   4  -8 -16 751.341 218.973  19
   4  -8 -16 419.002 168.536  24
   4   8 -16 464.686 170.896  12
   4  -8 -15 534.028 246.148  19
   4  -8 -15 379.873 172.910  24
   4   8 -15 86.7325 159.122  12
   4  -8 -14 13469.0 858.406  19
   4  -8 -14 14052.7 785.377  24
   4   8 -14 12636.9 856.132  12
   4  -8 -13 252.934 240.582  19
   4   8 -13 71.7873 120.870  12
   4  -8 -12 62.3064 179.921  19
   4   8 -12 179.085 160.509  12
   4  -8 -11 10669.3 769.353  19
   4  -8 -10 4217.28 479.172  19
   4  -8  -9 23153.6 1060.51  19
   4  -8  -9 22232.7 1036.02  17
  -4  -8   8 5227.13 949.158   7
  -4  -8   7-189.266 256.801  21
  -4  -8   7-2.02339 199.695   7
  -4  -8   6-138.178 268.345  21
  -4  -8   6 1041.19 469.180   7
  -4  -8   5 19016.9 1946.11  21
  -4  -8   5 18507.7 1769.30   7
   4  -8  -5 19811.7 1828.60   1
  -4   8   4 52503.4 2913.51  10
   4  -8  -4 51082.3 2946.41   1
  -4  -8   4 53741.5 3025.93   7
  -4  -8   4 56500.4 2888.03   9
  -4   8   3 4452.72 904.164  10
   4  -8  -3 5040.66 955.577   1
  -4  -8   3 5755.48 912.460   9
  -4  -8   3 3783.07 815.982   7
   4  -8  -2 4960.47 908.395   1
  -4   8   2 4396.98 891.961  10
  -4  -8   2 6491.81 1066.21   7
   4  -8  -1 1576.05 521.177   1
  -4   8   1 2816.22 749.526  10
  -4  -8   1 3381.96 736.884   7
   4  -8   0-28.2515 212.420   1
  -4  -8   0-211.820 232.610   4
  -4  -8   0-894.909 424.086   7
  -4   8   0-521.624 348.139   2
   4  -8   1 6538.93 583.779  16
  -4  -8  -1 5563.47 520.429  25
  -4  -8  -1 6224.91 597.238  11
   4  -8   2 5724.16 546.290  16
  -4  -8  -2 5276.60 532.512  25
  -4  -8  -2 5475.73 571.220  11
   4  -8   3 11017.0 758.488  16
  -4  -8  -3 10315.4 746.338  25
  -4  -8  -3 11209.7 831.455  11
  -4  -8  -4 1124.34 267.897  19
  -4  -8  -4 1850.71 366.041  11
  -4  -8  -5 5429.92 543.234  19
  -4  -8  -5 7134.66 683.173  11
  -4  -8  -6 2668.43 382.280  19
  -4  -8  -7 98.5433 155.632  19
  -4  -8  -8 11953.8 705.796  19
  -4  -8  -8 11471.6 692.049  24
  -4  -8  -9 1066.19 211.225  24
  -4  -8  -9 792.732 176.738  19
  -4  -8 -10 328.900 110.998  24
   4  -9 -17 372.446 149.687  19
   4  -9 -16 748.136 176.127  24
   4   9 -16 590.603 168.654  12
   4  -9 -15-209.099 231.391  19
   4   9 -15 90.9796 143.108  12
   4  -9 -14 1623.34 327.315  19
   4   9 -14 1860.04 318.421  12
   4  -9 -13 3530.26 459.248  19
   4   9 -13 2482.31 379.497  12
   4  -9 -12 5774.87 573.128  19
   4  -9 -11-99.7978 144.439  19
   4  -9 -10 5811.50 573.977  19
   4  -9  -9 602.893 236.099  17
   4  -9  -9 407.645 158.451  19
   4  -9  -8 749.666 248.624  17
   4  -9  -8 648.220 205.949  19
   4  -9  -7 15076.8 896.415  17
   4  -9  -6 3654.10 451.003  17
   4  -9  -5 38832.2 1415.25  17
  -4  -9   5 42826.1 1554.27  11
   4  -9  -4 5080.46 528.733  17
  -4  -9   4 4874.65 524.888  11
   4  -9  -3 336.424 174.488  17
  -4  -9   3 335.479 181.638  11
   4  -9  -2 5969.83 573.236  17
  -4  -9   2 6016.39 592.392  11
  -4  -9   1 36601.7 1454.34  11
  -4  -9   0 982.589 237.043  25
  -4  -9   0 1007.10 255.738  11
   4  -9   0 1195.87 277.684  16
   4  -9   1 6146.51 579.783  16
  -4  -9  -1 5581.83 547.790  25
  -4  -9  -1 6520.18 644.923  11
   4  -9   2 669.767 236.114  16
  -4  -9  -2 767.970 251.984  25
  -4  -9  -2 1145.61 292.745  11
  -4  -9  -3-71.1244 155.956  19
   4  -9   3 189.017 157.087  16
  -4  -9  -3-215.532 179.403  25
  -4  -9  -3 183.249 171.969  11
   4  -9   4 8596.40 667.356  16
  -4  -9  -4 8861.55 696.629  19
  -4  -9  -4 8470.87 742.132  11
  -4  -9  -5 128.298 171.262  19
  -4  -9  -5 280.230 210.429  11
  -4  -9  -6 3070.78 405.879  19
  -4  -9  -7 10961.7 698.232  19
  -4  -9  -8 492.191 168.039  19
  -4  -9  -8 426.422 172.517  24
  -4  -9  -9 3106.35 299.466  19
  -4  -9  -9 2843.67 287.986  24
   4 -10 -16 870.654 187.694  19
   4 -10 -15-155.823 171.828  19
   4  10 -15 280.029 135.080  12
   4 -10 -14-237.475 221.914  19
   4 -10 -13 1256.02 296.237  19
   4 -10 -12 2753.29 396.730  19
   4 -10 -11 4244.21 501.626  19
   4 -10 -10 1557.35 319.501  19
   4 -10  -9 212.159 194.671  19
   4 -10  -8 3310.59 435.539  17
   4 -10  -7 156.045 193.379  17
  -4 -10   7-152.556 212.201  11
   4 -10  -6 3943.74 484.950  17
  -4 -10   6 3124.68 449.588  11
   4 -10  -5 3250.03 452.449  17
  -4 -10   5 2677.50 418.022  11
   4 -10  -4 7225.24 654.877  17
  -4 -10   4 6050.90 610.343  11
  -4 -10   3 2170.24 387.692  11
  -4 -10   2 1080.35 281.730  11
  -4 -10   1 1976.80 327.683  25
  -4 -10   1 2317.38 390.460  11
   4 -10  -1 1649.37 314.254  16
   4 -10   0-76.2959 227.894  16
  -4 -10   0 404.725 187.077  25
  -4 -10   0 76.4987 157.699  11
   4 -10   1 13714.0 882.101  16
  -4 -10  -1 12556.9 824.647  25
  -4 -10  -1 14060.8 931.022  11
   4 -10   2 6785.51 628.591  16
  -4 -10  -2 7551.44 647.648  25
  -4 -10  -2 7129.33 627.488  19
  -4 -10  -2 6951.42 659.670  11
  -4 -10  -3 1232.89 283.491  19
   4 -10   3 1279.99 319.268  16
  -4 -10  -3 1399.53 317.714  25
  -4 -10  -3 599.065 259.147  11
  -4 -10  -4 4058.64 473.939  19
  -4 -10  -4 3842.34 493.851  11
  -4 -10  -5 5255.14 523.328  19
  -4 -10  -6-72.6067 126.349  19
  -4 -10  -7 51.1126 119.871  19
  -4 -10  -8 43.7164 114.960  24
  -4 -10  -8 72.5728 98.0265  19
   4 -11 -15-23.5647 111.068  19
  -4 -11  15 73.9254 130.135  11
   4 -11 -14-223.687 175.575  19
   4 -11 -13-99.4131 179.127  19
   4 -11 -12 2465.19 333.370  19
   4 -11 -11 4590.54 463.600  19
   4 -11 -10 909.795 252.472  19
  -4 -11  10 737.618 259.838  11
  -4 -11   9 1124.29 281.091  11
   4 -11  -8 20767.8 1035.86  17
  -4 -11   8 18039.4 1063.49  11
   4 -11  -7 28575.6 1246.46  17
  -4 -11   7 24880.8 1261.58  11
  -4 -11   6 5262.46 592.257  11
  -4 -11   5 9620.91 784.122  11
  -4 -11   4 11748.2 855.833  11
  -4 -11   3 30.5094 143.724  11
   4 -11  -2 5456.34 579.778  16
  -4 -11   2 4378.12 493.229  25
  -4 -11   2 5144.19 574.355  11
  -4 -11   1 801.040 188.402  19
  -4 -11   1 1006.92 236.531  25
   4 -11  -1 939.404 246.049  16
  -4 -11   1 931.477 294.329  11
  -4 -11   0 3837.34 454.812  25
  -4 -11   0 3979.57 453.362  19
   4 -11   0 3563.52 460.468  16
  -4 -11   0 3821.39 486.216  11
  -4 -11  -1 726.040 216.715  19
   4 -11   1 679.928 253.714  16
  -4 -11  -1 917.088 257.068  25
  -4 -11  -1 721.355 251.335  11
  -4 -11  -2 1512.66 304.344  19
  -4 -11  -2 1803.11 333.583  25
   4 -11   2 2290.34 391.540  16
  -4 -11  -2 2325.18 396.389  11
   4 -11   3 370.998 212.926  16
  -4 -11  -3 151.635 146.631  19
  -4 -11  -3 202.901 174.955  11
  -4 -11  -4 1127.74 256.892  19
  -4 -11  -4 1236.12 310.573  11
  -4 -11  -5 184.225 161.713  19
  -4 -11  -6 4111.27 392.806  19
  -4 -11  -7 1578.57 225.123  24
  -4 -11  -7 1650.40 240.436  19
   4 -12 -14 1447.90 197.421  19
  -4 -12  14 1832.18 242.343  11
   4 -12 -13 243.155 147.075  19
  -4 -12  13 7.53235 107.124  11
   4 -12 -12 9025.70 554.070  19
  -4 -12  12 8484.24 619.945  11
   4 -12 -11-15.5550 159.760  19
  -4 -12  11 71.7663 145.957  11
  -4 -12  10 661.438 204.086  11
  -4 -12   9 2855.96 438.679  11
  -4 -12   8 10.8799 163.577  11
   4 -12  -8-246.277 209.968  16
  -4 -12   7 2701.28 419.189  11
   4 -12  -7 2394.15 355.381  16
  -4 -12   6 1813.73 358.664  11
   4 -12  -6 1526.05 310.581  16
  -4 -12   5 1727.89 346.564  11
   4 -12  -5 1839.32 320.632  16
   4 -12  -4 57.1337 216.202  16
  -4 -12   4 88.7932 168.890  11
   4 -12  -3-223.954 201.265  16
  -4 -12   3-105.657 193.699  25
  -4 -12   3-128.301 195.014  11
   4 -12  -2 26318.3 1191.85  16
  -4 -12   2 23622.1 1088.14  25
  -4 -12   2 24476.7 1200.44  11
   4 -12  -1 1631.54 322.497  16
  -4 -12   1 2010.88 338.051  25
  -4 -12   1 1865.35 349.809  11
   4 -12   0 928.683 287.663  16
  -4 -12   0 170.449 117.158  19
  -4 -12   0 547.170 234.847  25
  -4 -12   0 463.575 249.549  11
  -4 -12  -1 4099.84 430.475  19
  -4 -12  -1 4579.23 486.501  25
   4 -12   1 4729.76 508.745  16
  -4 -12  -1 5086.99 543.558  11
   4 -12   2 765.604 262.003  16
  -4 -12  -2 416.227 176.962  19
  -4 -12  -2 293.625 192.319  11
  -4 -12  -3 1283.31 239.366  19
  -4 -12  -3 1135.84 278.127  11
  -4 -12  -4-208.582 141.992  19
  -4 -12  -5 1546.18 237.732  19
  -4 -12  -6 2450.05 253.682  19
  -4 -13  12-39.7047 99.9373  11
  -4 -13  11 5477.55 466.674  11
  -4 -13  10 1524.93 286.090  11
  -4 -13   9 6205.31 553.552  11
  -4 -13   8 1167.31 280.647  11
   4 -13  -7 455.353 165.802  16
  -4 -13   7 441.293 193.763  11
   4 -13  -6 467.461 212.867  16
  -4 -13   6 375.925 205.214  11
  -4 -13   5 3093.35 377.156  25
   4 -13  -5 2890.14 397.237  16
  -4 -13   5 2808.47 411.801  11
   4 -13  -4 4925.54 497.694  16
  -4 -13   4 4355.41 447.650  25
  -4 -13   4 4293.78 480.382  11
   4 -13  -3 15369.2 863.339  16
  -4 -13   3 16686.9 858.102  25
  -4 -13   3 15668.1 911.093  11
   4 -13  -2 257.158 216.689  16
  -4 -13   2 9.98886 143.827  25
  -4 -13   2 228.180 269.956  11
   4 -13  -1 2744.04 397.178  16
  -4 -13   1 2483.94 341.789  25
  -4 -13   1 2752.59 391.402  11
   4 -13   0 1739.08 315.466  16
  -4 -13   0 2016.48 320.739  25
  -4 -13   0 1685.63 312.599  11
  -4 -13  -1 80.9537 142.963  11
  -4 -13  -2 4007.90 360.957  19
  -4 -13  -2 3864.88 411.921  11
  -4 -13  -3 2198.88 255.483  19
  -4 -13  -3 2819.94 333.383  11
  -4 -13  -4 2119.38 231.639  19
  -4 -14  10 184.398 114.764  11
  -4 -14   9 867.484 156.986  25
  -4 -14   9 1302.77 229.609  11
  -4 -14   8 720.217 155.721  25
  -4 -14   8 926.693 203.289  11
  -4 -14   7 1826.85 242.075  25
  -4 -14   7 1627.74 272.694  11
  -4 -14   6 5816.61 433.400  25
   4 -14  -6 5695.82 427.040  16
  -4 -14   6 4623.15 440.955  11
   4 -14  -5 130.010 135.391  16
  -4 -14   5 87.6650 109.278  25
  -4 -14   5 0.48787 137.348  11
  -4 -14   4 1571.75 242.589  25
   4 -14  -4 2111.12 317.130  16
  -4 -14   4 1881.96 304.854  11
  -4 -14   3 12029.4 639.840  25
   4 -14  -3 11598.2 658.143  16
  -4 -14   3 11887.8 703.874  11
   4 -14  -2 1348.18 267.550  16
  -4 -14   2 1107.97 200.919  25
  -4 -14   2 829.328 218.870  11
  -4 -14   1 2784.12 309.354  25
  -4 -14   1 3064.37 354.012  11
  -4 -14   0 152.485 145.445  11
  -4 -14  -1 788.743 191.111  11
  -4 -15   5 2300.92 264.429  11
  -4 -15   4 1973.07 249.351  11
  -4 -15   3 365.553 139.354  11
   5   0 -21-250.401 146.795  15
   5   0 -20 326.910 164.866  15
   5   0 -19-128.794 168.918  15
   5   0 -18 1150.49 264.346  15
   5   0 -17-7.21731 138.465  15
   5   0 -16 9885.45 703.383  15
   5   0 -15 35.0829 113.121  15
   5   0 -15 15.7073 175.085  12
  -5   0  14 10206.2 1300.40   5
  -5   0  13-160.922 334.655   5
  -5   0  12 3483.05 706.767   5
  -5   0  11 120.628 257.578   5
  -5   0  10 5454.91 767.390   5
   5   0  -9-116.220 191.021  23
  -5   0   9 206.315 304.431   5
   5   0  -8 5302.36 700.131  23
  -5   0   8 4264.42 740.745  20
  -5   0   8 5750.08 755.927   5
  -5   0   7-256.545 300.310  20
  -5   0   7-49.5176 203.746   5
  -5   0   6-121.522 302.327  20
  -5   0   6 114.759 161.883  21
  -5   0   6 92.5845 200.588   6
  -5   0   6-91.3324 223.235   5
  -5   0   5 278.165 290.619  20
  -5   0   5 2.90023 175.571   6
  -5   0   5-291.027 317.368   5
  -5   0   4 269328. 5247.97  20
  -5   0   4 262901. 4357.55   5
  -5   0   4 264890. 4017.99   6
  -5   0   3 78.8960 254.988  20
  -5   0   3 252.126 224.679   2
  -5   0   2 90365.6 2236.80  10
  -5   0   2 87169.4 2844.34   2
  -5   0   1 422.382 316.200   2
  -5   0   1-67.4571 181.983  10
  -5   0   0 45642.3 2313.32   2
  -5   0   0 48748.6 2179.69   4
  -5   0  -1 41.2491 280.209   2
  -5   0  -1 317.512 285.614   4
  -5   0  -2 1062.73 447.844   2
  -5   0  -2 1958.81 541.902   4
  -5   0  -3 56.8177 284.281   2
  -5   0  -4 601.471 354.100   2
  -5   0  -5 93.0333 158.352  27
  -5   0  -5-77.8220 119.829  18
  -5   0  -6 33352.4 1281.33  18
  -5   0  -6 34467.6 1303.50  27
  -5   0  -7-188.061 178.076  18
  -5   0  -7 52.4715 125.649  27
  -5   0  -8 8056.18 643.793  18
  -5   0  -8 8815.88 663.003  27
  -5   0  -9 194.349 154.720  18
  -5   0  -9 113.283 130.603  27
  -5   0 -10 1056.99 212.302  27
  -5   0 -11-13.7869 78.7947  15
   5   1 -21 281.702 96.7783  15
   5  -1 -21 117.983 113.625  15
   5  -1 -20 1197.02 252.493  15
   5   1 -20 1126.34 221.465  15
   5   1 -19 418.416 184.352  15
   5  -1 -19-99.2438 178.840  15
   5   1 -18 865.518 225.180  15
   5  -1 -18 658.266 235.582  15
   5   1 -17 403.667 192.011  12
   5  -1 -17 87.3243 157.398  15
   5  -1 -16 4969.18 513.074  15
   5   1 -16 6154.27 564.799  15
   5   1 -16 5736.75 614.128  12
   5   1 -15-0.56267 110.980  15
   5  -1 -15-41.7867 145.175  15
   5   1 -15-80.0355 178.134  12
  -5  -1  14 1397.20 484.485   5
  -5   1  14 1023.61 414.475   5
  -5  -1  13 27061.0 1987.79   5
  -5   1  13 24966.0 1951.16   5
  -5  -1  12 1301.62 515.248   5
  -5   1  12 1294.09 489.431   5
  -5  -1  11 536.097 342.950   5
  -5   1  11 452.949 332.156   5
  -5  -1  10 16624.1 1334.82   5
  -5   1  10 16654.9 1352.43   5
   5  -1  -9 19069.5 1357.67  23
  -5  -1   9 17342.8 1285.71   5
  -5   1   9 18159.7 1325.80   5
   5  -1  -8 23437.1 1500.41  23
  -5   1   8 23923.2 1629.48  20
  -5  -1   8 22528.0 1389.68   5
  -5   1   8 24552.8 1467.61   5
   5  -1  -8 23958.6 1222.03   1
   5  -1  -7 4424.99 673.955  23
  -5   1   7 4463.54 703.783  20
  -5  -1   7 4384.91 734.979  20
  -5  -1   7 4325.76 600.933   6
  -5   1   7 4796.57 675.010   5
  -5  -1   7 4024.39 598.849   5
  -5  -1   6 54127.6 1958.98  21
  -5   1   6 50091.4 2257.11  20
  -5  -1   6 55780.2 2427.40  20
  -5  -1   6 53101.5 2006.56   5
  -5   1   6 52823.8 1964.08   5
  -5  -1   6 53929.4 1973.08   6
  -5   1   6 53478.7 1755.75   6
  -5  -1   5 27832.0 1392.55  21
  -5  -1   5 25600.5 1639.05  20
  -5   1   5 24475.5 1573.20  20
  -5  -1   5 26192.8 1395.07   5
  -5   1   5 25830.6 1354.20   5
  -5   1   5 25907.4 1184.18   6
  -5  -1   5 25597.1 1338.71   6
  -5   1   4 779.807 367.147  20
  -5  -1   4 951.746 404.609  20
  -5   1   4 800.221 307.432   2
  -5  -1   4 876.715 306.158   5
  -5   1   4 483.875 249.691   5
  -5   1   4 1084.35 255.350   6
  -5  -1   4 951.669 292.015   6
  -5  -1   3 165578. 4123.59  20
  -5  -1   3 157994. 3397.82   6
  -5   1   3 154479. 3567.04   2
  -5  -1   2-15.3885 302.946  20
  -5   1   2 154.755 280.214   2
  -5   1   2 454.228 175.189  10
  -5   1   1 25346.4 1394.99  10
  -5   1   1 24466.8 1618.05   2
  -5   1   1 27293.5 1441.37   4
  -5   1   0 569.986 375.866   2
  -5  -1   0-6.91106 376.237   2
  -5   1   0 184.643 236.171   4
  -5  -1   0 412.203 321.903   4
  -5   1  -1 26731.8 1643.24   4
  -5   1  -1 26197.9 1884.66   2
  -5  -1  -1 25609.7 1760.76   4
  -5  -1  -1 25217.0 1815.00   2
  -5   1  -2 20994.6 1764.17   2
  -5  -1  -2 22076.5 1809.22   2
  -5  -1  -2 23417.5 1777.47   4
  -5   1  -3 263.771 347.763   2
  -5  -1  -3 766.080 408.301   4
  -5   1  -4 1758.20 578.462   2
  -5  -1  -5 2169.04 338.063  18
  -5   1  -5 2529.09 352.541  27
  -5   1  -5 2354.39 347.570  18
  -5  -1  -5 2579.80 367.542  27
  -5  -1  -6 98.9131 183.627  18
  -5  -1  -6 115.671 134.418  27
  -5   1  -6 277.253 157.891  18
  -5   1  -6 206.254 168.306  27
  -5  -1  -7 2925.38 400.901  27
  -5   1  -7 2726.89 379.139  27
  -5  -1  -7 2792.64 395.465  18
  -5   1  -7 3277.81 413.612  18
  -5   1  -8 2520.42 374.455  27
  -5   1  -8 2047.91 329.228  18
  -5  -1  -8 2380.68 358.039  27
  -5  -1  -8 2362.10 363.479  18
  -5   1  -9 1583.24 276.082  18
  -5  -1  -9 1971.06 323.534  27
  -5  -1  -9 2280.60 342.461  18
  -5   1  -9 1882.22 301.228  27
  -5  -1 -10-75.3192 121.297  18
  -5   1 -10 207.640 112.439  27
  -5  -1 -10-141.518 137.540  27
  -5   1 -11 4390.30 330.789  15
  -5  -1 -11 4785.54 382.579  15
   5  -2 -21 570.349 150.183  15
   5   2 -21 1068.24 172.253  15
   5   2 -20 1951.05 277.680  15
   5  -2 -20 1605.92 275.739  15
   5  -2 -19 1300.57 288.624  15
   5   2 -19 1360.53 262.263  15
   5  -2 -18 10775.7 750.132  15
   5   2 -18 10814.1 718.995  15
   5   2 -18 11649.0 832.941  12
   5   2 -17 5682.81 539.811  15
   5  -2 -17 6288.38 588.154  15
   5   2 -17 5621.01 608.685  12
   5  -2 -16 20564.4 1028.28  15
   5   2 -16 19209.2 972.123  15
   5   2 -16 21488.3 1155.02  12
   5  -2 -15 10972.8 725.302  19
   5   2 -15 10297.5 704.686  15
   5  -2 -15 10772.4 734.057  15
  -5  -2  14 546.536 288.412   5
  -5   2  14 1523.10 578.411   5
  -5  -2  13 1129.31 435.449   5
  -5   2  13 1680.40 565.766   5
  -5  -2  12 18766.2 1566.75   5
  -5   2  12 17671.8 1580.18   5
  -5  -2  11 5157.45 797.978   5
  -5   2  11 4636.37 783.152   5
  -5  -2  10 38166.7 2002.51   5
  -5   2  10 37129.3 2031.35   5
  -5  -2   9 20699.2 1406.57   5
  -5   2   9 19767.0 1411.25   5
  -5   2   8 98210.0 3261.14  20
   5  -2  -8 99945.5 3326.16  23
  -5  -2   8 94862.6 2864.26   5
  -5   2   8 95886.2 2909.08   5
   5  -2  -8 96757.3 2556.97   1
   5  -2  -7 45242.7 2226.71  23
  -5   2   7 44874.6 2155.51  20
  -5  -2   7 43920.8 1888.31   5
  -5   2   7 44378.2 1879.59   5
   5  -2  -7 45093.3 1834.75   1
  -5  -2   7 43985.5 1946.76   6
  -5   2   6 52011.4 2295.48  20
   5  -2  -6 57122.2 2511.05  23
  -5  -2   6 53977.3 2444.43  20
  -5  -2   6 54387.3 2212.00  21
  -5   2   6 57078.0 1686.78   6
  -5  -2   6 51768.7 2005.29   5
  -5   2   6 54883.5 2018.44   5
   5  -2  -6 57868.9 2147.91   1
   5  -2  -6 53414.4 1502.86   8
  -5  -2   6 53326.2 2081.95   6
  -5  -2   5 27463.9 1548.68  21
  -5  -2   5 24652.8 1612.28  20
  -5   2   5 25007.9 1617.50  20
  -5  -2   5 26141.5 1417.73   5
  -5   2   5 24051.1 1304.58   5
  -5   2   5 26345.7 1297.84   2
  -5   2   5 26257.1 1078.04   6
  -5  -2   5 26154.6 1444.76   6
  -5  -2   4-93.5423 287.601  20
  -5   2   4 198.096 215.098   2
  -5   2   4 189.523 163.844   5
  -5  -2   4-308.029 260.014   6
  -5  -2   3 44472.3 2171.48  20
  -5   2   3 42573.3 1889.29   2
  -5  -2   3 41421.1 1834.99   6
  -5  -2   2 5345.47 796.881  20
  -5   2   2 3367.32 619.027   2
  -5   2   2 4296.59 623.771  10
  -5   2   2 3701.52 456.810   4
  -5  -2   1 804.898 348.641  20
  -5   2   1 1120.70 420.388   2
  -5   2   1 909.359 299.810  10
  -5  -2   0 36231.0 2135.37  20
  -5   2   0 38645.3 2027.90  10
  -5   2   0 39461.1 2203.95   2
  -5  -2  -1 64428.2 2945.23  20
  -5   2  -1 58817.2 2853.87   2
  -5  -2  -1 63764.4 2878.37   4
  -5   2  -2 7143.34 1055.87   2
  -5  -2  -2 6989.33 1006.84   4
   5  -2   2 5215.89 861.437   1
  -5   2  -3 3001.03 822.993   2
  -5  -2  -3 2356.32 625.122   4
  -5  -2  -4 14273.6 1886.09  22
  -5   2  -4 11781.2 1494.79   2
  -5   2  -5 2287.68 330.649  18
  -5   2  -5 2302.26 330.872  27
  -5  -2  -5 2601.53 384.177  27
  -5  -2  -5 2941.96 383.116  18
  -5   2  -6 1063.30 247.136  18
  -5  -2  -6 671.250 198.552  27
  -5   2  -6 640.645 212.144  27
  -5  -2  -6 620.026 216.614  18
  -5  -2  -7 1263.21 247.391  18
  -5   2  -7 1177.29 257.214  18
  -5   2  -7 863.983 253.094  27
  -5  -2  -7 753.591 236.929  27
  -5   2  -8 2044.71 314.368  18
  -5  -2  -8 2277.04 356.319  18
  -5  -2  -8 2763.94 389.552  27
  -5   2  -8 2983.23 378.468  27
  -5  -2  -9 811.429 240.392  18
  -5   2  -9 1499.70 260.371  27
  -5  -2  -9 1087.76 240.057  27
  -5  -2 -10 4543.66 426.694  18
  -5  -2 -10 4460.26 417.644  27
  -5  -2 -11-37.9239 97.0158  15
   5  -3 -21 43.7352 119.259  15
   5  -3 -20 2279.49 313.353  15
   5  -3 -19 1096.11 253.880  15
   5   3 -18 502.453 163.277  15
   5  -3 -18 902.728 274.639  15
   5   3 -18 617.573 214.888  12
   5  -3 -17 25336.9 1093.34  19
   5  -3 -17 23261.6 1101.61  15
   5   3 -17 24152.7 1068.99  15
   5   3 -17 24425.6 1251.02  12
   5  -3 -16 1401.13 276.794  19
   5   3 -16 1968.42 320.669  15
   5  -3 -16 1723.06 310.298  15
   5   3 -16 1807.96 376.301  12
   5  -3 -15 2106.18 336.866  19
   5  -3 -15 2759.67 369.608  24
   5   3 -15 2403.54 356.814  15
   5  -3 -15 3009.61 402.200  15
   5   3 -15 2691.75 411.215  12
   5  -3 -14 3259.24 403.469  19
   5  -3 -14 3611.87 396.807  24
   5   3 -14 4176.43 499.271  12
  -5  -3  13 1034.52 443.989   5
  -5   3  13 840.569 459.559   5
   5   3 -13 1256.58 492.489   3
  -5  -3  12 6285.95 920.007   5
  -5   3  12 4648.40 834.242   5
   5   3 -12 7278.65 1091.46   3
  -5  -3  11 16761.1 1401.98   5
  -5   3  11 14170.6 1365.03   5
   5   3 -11 18086.6 1603.74   3
  -5  -3  10 13763.6 1224.73   5
  -5   3  10 14568.1 1311.68   5
   5   3 -10 17201.9 1425.12   3
  -5   3   9 36578.3 2001.94  20
  -5  -3   9 39475.4 1940.40   5
  -5   3   9 37392.2 1943.05   5
   5   3  -9 42833.8 2076.04   3
  -5   3   8 2102.26 497.711  20
  -5  -3   8 1673.53 437.832   6
  -5  -3   8 1191.81 359.253   5
  -5   3   8 1910.65 440.646   5
   5  -3  -8 1531.35 381.017   1
   5  -3  -8 1698.54 386.737   8
   5  -3  -7 51658.1 2553.10  23
  -5   3   7 48088.9 2235.16  20
  -5  -3   7 49221.0 2347.70  21
  -5  -3   7 49232.8 2024.93   5
  -5   3   7 46572.4 1953.47   5
   5  -3  -7 52851.4 2111.90   1
   5  -3  -7 47774.1 1758.75   8
  -5  -3   7 49054.9 2149.35   6
  -5  -3   6 108746. 3427.21  21
  -5   3   6 105821. 3332.32  20
   5  -3  -6 108383. 3643.77  23
  -5  -3   6 101446. 2848.69   5
  -5   3   6 107380. 2820.72   5
   5  -3  -6 105941. 3051.40   1
  -5   3   6 114202. 2483.39   2
   5  -3  -6 108384. 2439.34   8
  -5  -3   6 104244. 3040.39   6
   5  -3  -5 5991.65 892.089  23
  -5  -3   5 5101.41 731.755  21
  -5  -3   5 5740.84 799.874  20
  -5  -3   5 5523.15 673.771   5
  -5   3   5 4334.13 553.459   5
   5  -3  -5 6561.17 795.360   1
  -5   3   5 5444.27 618.599   2
  -5  -3   5 5260.31 679.038   6
   5  -3  -4 74547.1 3084.13  23
  -5  -3   4 76580.8 2872.19  20
  -5   3   4 75228.6 2252.65   5
   5  -3  -4 75654.5 2748.65   1
  -5   3   4 74163.6 2417.16   2
  -5  -3   4 72952.5 2513.03   6
  -5  -3   3 17108.2 1347.80  20
   5  -3  -3 16427.8 1481.07  23
   5  -3  -3 17066.4 1351.29   1
  -5   3   3 17108.1 1259.70   2
  -5  -3   3 15497.1 1195.13   6
  -5  -3   2 27401.0 1731.87  20
   5  -3  -2 26041.5 1706.02   1
  -5   3   2 25268.4 1582.14  10
  -5   3   2 24591.2 1599.88   2
  -5  -3   1 1467.82 454.808  20
  -5   3   1 1756.88 454.359  10
   5  -3  -1 976.714 413.445   1
  -5   3   1 1075.39 388.545   2
  -5   3   0-259.052 283.590  10
   5  -3   0 309.929 312.792   1
  -5   3   0-515.624 342.802   2
  -5  -3  -1 1889.02 570.543   4
   5  -3   1 1812.19 565.064   1
  -5   3  -1 2453.99 684.191   2
  -5  -3  -2 2527.45 652.670   4
   5  -3   2 2922.97 645.782   1
  -5   3  -2 1592.41 543.850   2
  -5  -3  -3 2261.58 782.984  22
  -5  -3  -3 2772.53 754.584   4
  -5   3  -3 2509.28 720.081   2
  -5  -3  -4 35050.6 1273.84  18
  -5  -3  -4 33557.8 1233.29  27
  -5  -3  -5 4410.57 477.659  18
  -5  -3  -5 4496.07 466.463  27
  -5  -3  -6 2162.40 352.844  27
  -5  -3  -6 2224.60 355.222  18
  -5  -3  -7 4693.23 492.525  27
  -5   3  -7 5820.77 517.990  18
  -5  -3  -7 6174.92 574.292  18
  -5  -3  -8 2681.61 386.729  18
  -5  -3  -8 2684.35 368.063  27
  -5  -3  -9 653.281 200.451  27
  -5  -3  -9 249.545 154.395  18
  -5  -3 -10 968.190 215.622  18
  -5  -3 -10 507.407 162.015  27
  -5  -3 -11 1377.82 220.799  15
   5  -4 -21 1060.92 166.508  15
   5  -4 -20 2251.33 299.239  15
   5  -4 -19 7819.99 580.048  15
   5  -4 -18 10126.9 661.338  19
   5  -4 -18 9244.06 666.882  15
   5   4 -18 9257.14 744.081  12
   5  -4 -17-198.921 195.315  19
   5  -4 -17-24.4354 143.139  15
   5  -4 -16 719.190 235.028  19
   5  -4 -16 714.206 222.328  24
   5  -4 -16 1127.51 260.251  15
   5   4 -16 539.182 246.767  12
   5  -4 -15 1314.25 284.160  19
   5  -4 -15 964.305 238.657  24
   5  -4 -15 1033.18 251.831  15
   5   4 -15 1438.75 324.930  12
   5  -4 -14 9890.88 704.883  19
   5  -4 -14 10856.6 694.871  24
   5  -4 -14 11084.8 739.273  15
   5   4 -14 11372.2 820.706  12
  -5   4  13 1633.49 553.139   5
   5  -4 -13 2002.80 606.384   8
   5   4 -13 1131.96 512.985   3
  -5   4  12 25520.6 1971.50   5
   5  -4 -12 26682.0 2029.95   8
   5   4 -12 29757.1 2223.27   3
  -5  -4  11 3122.44 606.702   5
  -5   4  11 3692.35 742.743   5
   5  -4 -11 3852.04 741.514   8
  -5  -4  11 3810.66 727.162   7
   5   4 -11 4051.14 841.412   3
  -5  -4  10 4022.90 673.643   5
  -5   4  10 4149.03 721.306   5
   5  -4 -10 4063.29 725.757   8
   5   4 -10 3038.21 625.114   3
  -5  -4   9 26648.4 1602.08   5
  -5   4   9 24675.0 1606.48   5
   5  -4  -9 25981.8 1616.88   8
   5   4  -9 29489.6 1763.04   3
  -5  -4   9 27366.8 1800.87   6
  -5  -4   8 149667. 3668.65   5
  -5   4   8 147303. 3697.98   5
   5  -4  -8 144955. 3568.13   8
   5  -4  -8 155747. 3825.78   1
  -5  -4   8 139815. 3905.86   6
  -5  -4   7 19945.2 1637.92  21
  -5   4   7 21267.5 1509.03  20
  -5  -4   7 21477.4 1361.30   5
  -5   4   7 22193.4 1363.12   5
   5  -4  -7 22137.4 1474.94   1
   5  -4  -7 22189.1 1320.73   8
  -5  -4   7 20428.0 1453.07   6
   5  -4  -6 14717.3 1444.76  23
  -5  -4   6 13119.9 1322.27  21
  -5   4   6 14689.9 1264.36  20
  -5  -4   6 13900.5 1087.69   5
  -5   4   6 15079.4 1076.88   5
   5  -4  -6 14618.8 1232.49   1
  -5  -4   6 14540.3 1213.86   6
  -5  -4   5 13099.6 1292.31  21
   5  -4  -5 13829.6 1389.88  23
  -5   4   5 12739.1 929.533   5
  -5   4   5 14629.2 1038.15   2
   5  -4  -5 13426.1 1194.38   1
  -5  -4   5 14009.8 1175.12   6
   5  -4  -4 14226.5 1418.56  23
  -5   4   4 15520.7 1170.27   2
   5  -4  -4 13962.1 1239.30   1
  -5  -4   4 13332.9 1143.48   6
   5  -4  -3 39437.0 2390.96  23
  -5  -4   3 42832.3 2198.22  20
  -5   4   3 41125.8 2026.17   2
   5  -4  -3 42297.7 2191.84   1
  -5  -4   2 6178.82 856.026  20
   5  -4  -2 5099.42 882.055  23
   5  -4  -2 4460.43 749.001   1
  -5   4   2 4026.64 706.790  10
  -5   4   2 4295.43 732.065   2
   5  -4  -1 7863.35 1096.74  23
  -5   4   1 8518.12 1073.03  10
  -5   4   1 8122.21 1045.92   2
   5  -4  -1 8470.10 1040.37   1
  -5  -4   1 8681.92 991.230   7
  -5  -4   0 9028.32 1210.93  22
   5  -4   0 8911.10 1173.90  23
  -5   4   0 9105.68 1140.56  10
  -5   4   0 9505.66 1170.71   2
   5  -4   0 9065.68 1112.31   1
  -5  -4  -1 31348.5 2427.21  22
  -5   4  -1 30504.5 2200.43   2
   5  -4   1 35230.1 2211.74   1
  -5  -4  -1 30949.9 2146.47   4
  -5  -4  -2 19898.1 2042.65  22
  -5   4  -2 19009.5 1829.34   2
   5  -4   2 19738.3 1696.37   1
  -5  -4  -2 21504.0 1884.46   4
  -5  -4  -3 11340.9 1623.18  22
  -5   4  -3 11595.8 1514.10   2
  -5  -4  -3 12523.0 1518.46   4
  -5  -4  -4 536.419 189.954  27
  -5  -4  -4 217.094 123.746  18
  -5  -4  -5 47.6205 115.770  27
  -5  -4  -5 175.144 127.999  18
  -5  -4  -6 8917.33 692.994  18
  -5  -4  -6 8327.09 647.640  27
  -5  -4  -7 1310.93 270.972  18
  -5  -4  -7 1181.12 274.122  27
  -5  -4  -8 613.164 200.492  27
  -5  -4  -8 371.426 216.045  18
  -5  -4  -9-60.2916 139.430  18
  -5  -4  -9-22.2077 144.498  27
  -5  -4 -10 61.7554 115.622  18
  -5  -4 -11 324.605 113.575  15
   5  -5 -20 4010.89 347.126  15
   5  -5 -19 286.252 148.306  19
   5  -5 -19 186.583 145.786  15
   5  -5 -18 4770.94 459.397  19
   5  -5 -18 4042.56 438.290  15
   5   5 -18 4604.78 517.753  12
   5  -5 -17 810.558 223.246  19
   5  -5 -17 813.120 225.742  15
   5   5 -17 608.492 224.781  12
   5  -5 -16 338.035 202.899  19
   5  -5 -16 677.617 197.892  24
   5  -5 -16 821.841 239.368  15
   5   5 -16 511.235 218.926  12
   5  -5 -15 1055.95 287.040  19
   5  -5 -15 1319.06 278.375  24
   5  -5 -15 1212.63 285.462  15
   5   5 -15 951.415 294.592  12
   5  -5 -14 3278.77 432.549  19
   5  -5 -14 3277.20 406.920  15
   5   5 -14 2387.10 387.426  12
   5  -5 -13 7469.88 615.301  19
   5  -5 -13 7024.27 573.130  15
   5   5 -13 5703.10 566.117  12
  -5   5  12 2104.38 607.088   5
   5  -5 -12 986.851 423.526   8
   5   5 -12 1828.79 617.739   3
  -5  -5  11 8.93161 283.756   6
  -5   5  11 652.215 396.509   5
   5  -5 -11 954.791 439.753   8
  -5  -5  11 333.423 272.979   7
   5   5 -11 503.858 306.840   3
  -5  -5  10 1134.72 445.421   6
  -5   5  10 997.917 440.359   5
   5  -5 -10 604.957 283.891   8
  -5  -5  10 1374.75 466.111   7
  -5  -5   9 1242.96 435.468   6
  -5   5   9 1922.09 487.824   5
   5  -5  -9 1708.78 479.494   8
  -5  -5   9 1667.24 504.501   7
  -5  -5   8 50009.0 2829.60  21
  -5  -5   8 52727.3 2198.82   5
   5  -5  -8 52407.1 2422.11   1
  -5   5   8 52375.9 2237.83   5
  -5  -5   8 49553.9 2649.37   7
   5  -5  -8 52716.8 2347.17   8
  -5  -5   8 51763.3 2482.82   6
  -5  -5   7 7060.62 1095.01  21
  -5  -5   7 7771.03 835.115   5
   5  -5  -7 8292.41 900.891   8
  -5  -5   7 8879.54 1138.20   7
  -5  -5   7 9433.81 1047.27   6
   5  -5  -7 7405.05 929.738   1
  -5   5   6 1222.61 404.332  20
  -5  -5   6 1809.01 557.113  21
   5  -5  -6 1205.88 396.986   1
  -5  -5   6 1644.84 552.821   7
  -5  -5   6 1464.90 445.189   6
  -5  -5   5 14084.1 1429.25  21
   5  -5  -5 15694.6 1388.00   1
  -5  -5   5 14437.0 1403.96   7
  -5  -5   5 14127.5 1237.61   6
   5  -5  -4 23197.7 1922.66  23
  -5   5   4 23906.7 1529.06   2
   5  -5  -4 22421.3 1688.69   1
  -5  -5   4 25316.1 1840.97   7
  -5  -5   4 25163.6 1650.90   6
   5  -5  -3 1295.03 496.397  23
   5  -5  -3 1844.55 552.061   1
  -5  -5   3 990.104 417.699   7
  -5   5   3 976.075 363.916   2
   5  -5  -2 7831.26 1157.65  23
  -5   5   2 7672.70 1011.87   2
  -5   5   2 7529.50 1017.15  10
   5  -5  -2 7210.91 996.764   1
  -5  -5   2 6603.82 958.045   7
   5  -5  -1 1862.14 588.203  23
  -5   5   1 2457.49 627.870  10
   5  -5  -1 1773.37 475.881   1
  -5  -5   1 1568.98 425.092   7
  -5   5   1 1733.34 549.783   2
   5  -5   0 13145.3 1501.41  23
  -5   5   0 13987.2 1531.40  10
  -5   5   0 11297.3 1339.56   2
   5  -5   0 11578.4 1329.46   1
   5  -5   1 347.443 208.395   1
  -5  -5  -1-198.779 299.108   4
  -5   5  -1 565.504 441.164   2
  -5  -5  -2 12400.9 1638.92  22
  -5   5  -2 12866.1 1555.19   2
   5  -5   2 12101.9 1404.62   1
  -5  -5  -2 12159.2 1469.93   4
  -5  -5  -3 1703.98 291.772  27
  -5  -5  -3 1819.82 316.319  18
  -5  -5  -4 5119.33 518.490  18
  -5  -5  -4 4980.26 489.841  27
  -5  -5  -5 16943.1 922.911  18
  -5  -5  -5 17412.8 913.893  27
  -5  -5  -6-263.903 162.461  19
  -5  -5  -6 41.2972 160.641  18
  -5  -5  -6-6.72473 122.945  27
  -5  -5  -7 362.413 159.288  27
  -5  -5  -7 350.619 151.700  18
  -5  -5  -8 636.802 210.845  27
  -5  -5  -8 814.160 254.444  18
  -5  -5  -9 697.055 188.530  27
  -5  -5  -9 602.341 174.825  18
  -5  -5 -10 609.552 160.570  18
  -5  -5 -10 539.668 144.082  15
   5  -6 -19-71.5448 134.846  19
   5  -6 -19 150.402 105.120  15
   5  -6 -18 3511.08 382.433  19
   5  -6 -18 3735.34 389.365  15
   5   6 -18 3892.41 473.791  12
   5  -6 -17 1831.57 316.092  19
   5  -6 -17 2045.87 314.948  15
   5   6 -17 1474.27 324.881  12
   5  -6 -16-154.312 191.775  19
   5  -6 -16 54.1888 158.862  24
   5  -6 -16 17.7921 148.546  15
   5   6 -16 428.597 239.043  12
   5  -6 -15-403.233 254.677  19
   5  -6 -15 195.116 171.668  24
   5  -6 -15-25.5058 158.873  15
   5   6 -15-182.686 169.165  12
   5  -6 -14 732.020 283.152  19
   5   6 -14 495.233 206.245  12
   5  -6 -13 2052.68 362.640  19
   5   6 -13 1311.69 300.033  12
   5  -6 -12 21257.1 1026.24  19
   5   6 -12 19231.4 1014.90  12
  -5  -6  11 10494.4 1296.54   6
   5  -6 -11 9844.09 1254.42   8
  -5  -6  10 3775.47 759.832   6
   5  -6 -10 4167.53 790.667   8
  -5  -6  10 6011.32 982.129   7
  -5  -6   9 7141.29 1189.43  21
  -5  -6   9 8108.71 1056.35   6
   5  -6  -9 6666.94 960.078   8
  -5  -6   9 7082.79 1047.46   7
  -5  -6   8 30030.3 2353.24  21
   5  -6  -8 36436.2 2191.38   1
  -5  -6   8 33757.1 2268.60   7
  -5  -6   8 35374.9 2128.90   6
  -5  -6   7 79158.0 3735.20  21
   5  -6  -7 86325.5 3378.76   1
  -5  -6   7 89705.1 3690.45   7
  -5  -6   7 84090.2 3207.84   6
  -5  -6   6 2786.95 738.172  21
   5  -6  -6 2025.66 550.701   1
  -5  -6   6 2684.47 683.599   7
  -5  -6   6 1755.93 481.320   6
  -5  -6   5 1763.94 552.513  21
   5  -6  -5 1443.43 477.381   1
  -5  -6   5 2249.54 608.311   7
  -5  -6   5 1446.23 443.766   6
  -5  -6   4 77507.1 3382.30   7
   5  -6  -4 70068.6 3163.23   1
  -5   6   3 1957.68 582.335  10
  -5  -6   3 1935.03 572.710   7
   5  -6  -3 1556.77 537.946   1
  -5   6   3 2233.14 572.292   2
  -5   6   2 10737.7 1246.74   2
  -5   6   2 11181.3 1299.39  10
  -5  -6   2 11257.6 1284.98   7
   5  -6  -2 11732.8 1354.42   1
  -5   6   1 2314.36 702.912  10
   5  -6  -1 2298.51 656.200   1
  -5  -6   1 2503.85 584.964   7
  -5   6   1 2637.81 670.036   2
  -5   6   0 44584.0 2868.20  10
  -5   6   0 43229.6 2723.48   2
  -5  -6   0 45780.5 2710.13   4
   5  -6   0 46509.8 2763.52   1
  -5  -6  -1 642.480 351.384   4
  -5   6  -1 2043.99 730.510   2
   5  -6   1 1668.76 632.351   1
  -5  -6  -2 149.087 162.875  25
  -5  -6  -2 184.149 135.159  18
  -5  -6  -3 791.813 205.113  18
  -5  -6  -4 119.409 155.858  18
  -5  -6  -4 178.435 160.765  27
  -5  -6  -5 4828.31 492.962  18
  -5  -6  -5 4944.20 518.882  19
  -5  -6  -5 5430.98 504.296  27
  -5  -6  -6 4934.26 491.710  19
  -5  -6  -6 5041.71 513.832  18
  -5  -6  -6 5251.57 494.255  27
  -5  -6  -7 1059.64 237.288  24
  -5  -6  -7 1220.27 249.096  19
  -5  -6  -7 1326.23 257.357  27
  -5  -6  -7 881.374 229.006  18
  -5  -6  -8 102.352 121.416  27
  -5  -6  -8 50.1718 155.603  18
  -5  -6  -9 2683.45 300.985  18
  -5  -6 -10 43.2325 68.4843  15
   5  -7 -19 58.5528 109.342  19
   5  -7 -18 883.123 221.239  19
   5   7 -18 979.097 235.115  12
   5  -7 -17-2.06557 153.785  19
   5   7 -17-4.83400 148.545  12
   5  -7 -16 417.781 213.933  19
   5  -7 -16 913.169 216.390  24
   5   7 -16 847.121 254.382  12
   5  -7 -15 1388.57 299.938  19
   5   7 -15 1387.56 300.083  12
   5  -7 -14 2485.95 408.111  19
   5   7 -14 1774.48 339.333  12
   5  -7 -13 4818.17 533.013  19
   5   7 -13 5057.33 548.491  12
   5  -7 -12 899.656 274.494  19
   5   7 -12 375.209 176.649  12
   5  -7 -11 2871.41 392.125  17
   5  -7 -11 4023.42 470.117  19
   5  -7 -10 781.968 251.021  19
   5  -7 -10 170.452 223.021   8
  -5  -7  10 537.564 389.268   7
  -5  -7   9 17078.3 1908.40  21
  -5  -7   9 15064.4 1602.93   7
  -5  -7   9 15963.5 1530.56   6
  -5  -7   8 2053.95 636.919  21
   5  -7  -8 1346.40 460.908   1
  -5  -7   8 1589.47 524.525   7
  -5  -7   8 1802.24 583.614   6
  -5  -7   7 1270.53 530.723  21
   5  -7  -7 2332.54 665.839   1
  -5  -7   7 1629.63 599.989   7
  -5  -7   7 1670.99 490.643   6
  -5  -7   6 14250.5 1668.86  21
   5  -7  -6 17032.1 1636.93   1
  -5  -7   6 18600.1 1765.23   7
  -5  -7   6 17402.3 1513.07   6
   5  -7  -5 2364.22 656.049   1
  -5  -7   5 1868.65 612.089   7
  -5  -7   5 1327.14 425.705   6
   5  -7  -4 19571.0 1784.78   1
  -5   7   4 19976.7 1774.04  10
  -5  -7   4 19653.8 1806.93   7
   5  -7  -3 255.296 194.684   1
  -5   7   3 471.066 226.694  10
  -5  -7   3 71.2843 336.161   7
   5  -7  -2 797.466 527.779   1
  -5   7   2 51.7848 273.992  10
  -5  -7   2 898.601 497.778   7
   5  -7  -1 12204.2 1479.78   1
  -5   7   1 15100.4 1641.39   2
  -5   7   1 15005.1 1678.60  10
  -5  -7   1 15512.0 1581.09   7
   5  -7   0 2404.08 683.407   1
  -5  -7   0 1756.49 589.801   4
  -5  -7  -1 4874.13 471.954  18
  -5  -7  -1 5231.61 508.738  25
  -5  -7  -2 617.190 294.176  25
  -5  -7  -2 383.723 214.078  18
  -5  -7  -3 16937.2 894.911  18
  -5  -7  -4 985.716 220.624  18
  -5  -7  -5 7.82598 149.157  19
  -5  -7  -5 159.310 174.286  18
  -5  -7  -6 2808.93 383.575  19
  -5  -7  -6 2920.02 359.558  27
  -5  -7  -6 2733.18 368.225  18
  -5  -7  -7 4097.36 418.684  19
  -5  -7  -7 4422.62 418.347  18
  -5  -7  -7 3812.94 378.950  27
  -5  -7  -7 4540.80 437.472  24
  -5  -7  -8 449.839 144.539  19
  -5  -7  -8 337.038 157.936  24
  -5  -7  -8 257.461 130.438  18
  -5  -7  -9 235.417 107.740  18
  -5  -7  -9 299.329 114.797  15
   5  -8 -18 2047.07 273.529  19
   5  -8 -17 499.992 169.997  19
   5   8 -17 724.474 216.564  12
   5  -8 -16 235.802 167.660  19
   5   8 -16-2.98773 134.582  12
   5  -8 -15 275.637 210.680  19
   5   8 -15 626.689 212.151  12
   5  -8 -14 17409.0 976.588  19
   5   8 -14 15951.1 952.991  12
   5  -8 -13 121.075 170.257  19
   5   8 -13 274.125 191.841  12
   5  -8 -12 357.875 205.195  19
   5  -8 -11 2208.75 353.186  17
   5  -8 -11 2355.62 385.292  19
   5  -8 -10 76.8081 143.641  17
   5  -8 -10 584.473 246.304  19
   5  -8  -9 11365.8 766.420  17
   5  -8  -9 11538.8 752.145  19
   5  -8  -8 9797.45 707.996  17
   5  -8  -7 82239.9 3793.94   1
  -5  -8   7 76662.7 3348.98   6
  -5  -8   6 24409.6 2290.58  21
   5  -8  -6 26048.3 2158.53   1
  -5  -8   6 25064.1 2157.40   7
  -5  -8   6 25099.2 1898.04   6
  -5   8   5 548.062 442.377  10
   5  -8  -5 568.414 386.144   1
  -5  -8   5-69.8835 200.292   9
   5  -8  -4 8338.19 1239.69   1
  -5   8   4 7251.22 1162.75  10
  -5  -8   4 8349.41 1236.91   7
  -5  -8   3 8297.33 1243.66   7
   5  -8  -2 7009.75 590.164  17
  -5  -8   1 3981.56 421.097  18
  -5  -8   1 4470.42 470.402  25
  -5  -8   1 4410.91 504.951  11
   5  -8   0 8026.90 655.373  16
  -5  -8   0 7510.77 577.097  18
  -5  -8   0 8014.36 643.138  25
  -5  -8   0 8094.49 679.915  11
   5  -8   1 2329.23 360.777  16
  -5  -8  -1 2013.01 342.452  25
  -5  -8  -1 2476.40 350.050  18
  -5  -8  -1 2840.18 424.190  11
  -5  -8  -2 2569.36 390.364  25
  -5  -8  -2 1851.25 296.790  18
  -5  -8  -2 2553.90 398.429  11
  -5  -8  -3 5313.66 496.138  18
  -5  -8  -3 5754.21 582.658  11
  -5  -8  -4 1653.21 308.912  19
  -5  -8  -4 1832.78 304.634  18
  -5  -8  -5 12944.3 806.786  19
  -5  -8  -5 10409.0 666.336  18
  -5  -8  -6 2368.99 335.884  19
  -5  -8  -6 2862.38 335.189  18
  -5  -8  -7 14592.0 678.200  18
  -5  -8  -7 14529.7 747.000  19
  -5  -8  -7 14903.0 733.988  24
  -5  -8  -8 316.229 132.149  24
  -5  -8  -8 432.946 136.533  19
   5  -9 -18 2165.30 253.018  19
   5  -9 -17 2303.23 303.300  19
   5  -9 -16 352.623 164.373  19
   5  -9 -15 4542.17 478.010  19
   5   9 -15 5334.23 501.216  12
   5  -9 -14 682.003 222.266  19
   5  -9 -13 835.012 264.042  19
   5  -9 -12 2388.65 395.775  19
   5  -9 -11 65.5346 152.175  17
   5  -9 -11 377.743 217.104  19
   5  -9 -10 9667.64 709.218  19
   5  -9 -10 10527.5 747.540  17
   5  -9  -9 138.088 169.400  17
   5  -9  -9 69.4570 157.460  19
   5  -9  -8 38707.5 1437.23  17
   5  -9  -7 359.549 224.278  17
  -5  -9   7 319.470 205.999  11
   5  -9  -6 471.405 207.103  17
  -5  -9   6 777.419 222.566  11
   5  -9  -5 3682.30 454.046  17
  -5  -9   5 2983.07 420.424  11
   5  -9  -4 236.262 170.338  17
  -5  -9   4 185.190 153.870  11
   5  -9  -3 380.229 209.335  17
  -5  -9   3 396.243 198.837  11
  -5  -9   2 1116.53 269.169  11
  -5  -9   1 539.020 190.838  25
  -5  -9   1 697.452 216.078  11
  -5  -9   0 4508.97 485.421  25
   5  -9   0 4444.92 500.526  16
  -5  -9   0 4630.13 531.274  11
   5  -9   1 386.799 208.706  16
  -5  -9  -1 662.342 214.600  25
  -5  -9  -1 896.399 276.171  11
   5  -9   2 1394.33 305.352  16
  -5  -9  -2 1367.79 313.656  25
  -5  -9  -2 1264.23 301.288  11
  -5  -9  -3 5068.86 539.701  19
  -5  -9  -3 5315.28 561.005  11
  -5  -9  -4 7503.74 617.015  19
  -5  -9  -5 711.058 223.765  19
  -5  -9  -6 4384.90 433.301  19
  -5  -9  -7 57.4608 113.180  19
  -5  -9  -7 93.0124 107.012  24
   5 -10 -17 885.989 184.820  19
   5 -10 -16-25.1920 130.056  19
   5 -10 -15 75.9493 173.889  19
   5 -10 -14 358.212 191.425  19
   5 -10 -13 1995.55 318.491  19
   5 -10 -12 785.117 192.725  19
   5 -10 -11 5664.11 541.365  19
   5 -10 -10 29183.9 1236.81  17
   5 -10 -10 27498.0 1165.23  19
   5 -10  -9 257.474 132.733  17
   5 -10  -8 6891.38 629.720  17
  -5 -10   8 6005.27 625.718  11
   5 -10  -7 2513.73 390.430  17
  -5 -10   7 2665.52 419.219  11
   5 -10  -6 2147.40 366.498  17
  -5 -10   6 2005.96 376.646  11
   5 -10  -5 3661.59 470.136  17
  -5 -10   5 3062.70 451.335  11
   5 -10  -4 916.361 264.283  17
  -5 -10   4 548.023 221.856  11
  -5 -10   3 1412.93 306.217  11
  -5 -10   2-35.3563 163.486  25
  -5 -10   2-38.4431 161.525  11
   5 -10  -1 625.480 186.419  16
  -5 -10   1 313.388 171.661  25
  -5 -10   1 303.566 135.312  11
   5 -10   0 1743.86 342.285  16
  -5 -10   0 1940.68 330.837  25
  -5 -10   0 1955.23 357.198  11
   5 -10   1 7706.33 646.284  16
  -5 -10  -1 8593.87 677.140  25
  -5 -10  -1 8089.59 692.390  11
  -5 -10  -2 6810.41 609.295  19
  -5 -10  -2 5860.59 571.844  25
   5 -10   2 6498.25 586.517  16
  -5 -10  -2 6730.36 625.586  11
  -5 -10  -3 4778.38 492.207  19
  -5 -10  -3 5920.26 574.761  11
  -5 -10  -4 7003.22 577.603  19
  -5 -10  -5 6.45480 123.681  19
  -5 -10  -6 484.281 159.693  19
  -5 -10  -7-61.4951 94.6927  24
  -5 -10  -7-141.651 98.7245  19
   5 -11 -16 1452.74 203.008  19
  -5 -11  16 1861.05 242.971  11
   5 -11 -15 355.031 194.269  19
  -5 -11  15 226.574 125.879  11
   5 -11 -14 103.608 127.158  19
  -5 -11  14-236.509 175.066  11
   5 -11 -13 5522.50 486.960  19
  -5 -11  13 4615.77 503.119  11
   5 -11 -12 107.742 177.549  19
  -5 -11  12 221.683 180.881  11
   5 -11 -11 1161.57 241.981  19
  -5 -11  11 1239.01 292.208  11
   5 -11 -10 1108.37 263.175  17
  -5 -11  10 1073.85 290.770  11
   5 -11  -9 707.243 227.781  17
  -5 -11   9 523.062 249.961  11
   5 -11  -8 2381.81 392.775  17
  -5 -11   8 2146.12 389.433  11
   5 -11  -7 455.438 241.651  17
  -5 -11   7 426.536 219.712  11
   5 -11  -6 1817.75 359.706  17
  -5 -11   6 1532.38 324.088  11
  -5 -11   5 11937.6 859.208  11
  -5 -11   4 14270.1 930.230  11
  -5 -11   3-21.5830 163.566  25
  -5 -11   3-147.735 209.379  11
   5 -11  -3-462.331 315.945  16
   5 -11  -2 298.274 166.875  16
  -5 -11   2 685.135 224.203  25
  -5 -11   1-37.2557 143.084  19
  -5 -11   1 296.699 196.888  25
   5 -11  -1 107.495 172.298  16
  -5 -11   1 311.286 169.633  11
  -5 -11   0 1024.64 260.455  19
   5 -11   0 1209.66 291.229  16
  -5 -11   0 1008.47 271.909  25
  -5 -11   0 1273.85 303.163  11
  -5 -11  -1-293.488 201.418  19
   5 -11   1 52.5353 169.455  16
  -5 -11  -1 254.138 187.811  25
  -5 -11  -1-135.771 172.683  11
  -5 -11  -2 2235.70 345.031  19
   5 -11   2 1867.46 325.634  16
  -5 -11  -2 2882.57 402.951  11
  -5 -11  -3 7714.32 570.814  19
  -5 -11  -3 8237.72 615.598  11
  -5 -11  -4 596.454 177.230  19
  -5 -11  -5 658.411 171.311  19
  -5 -11  -6 202.548 106.133  24
  -5 -11  -6 32.1177 81.5055  19
   5 -12 -14 2153.06 240.159  19
  -5 -12  14 2699.48 316.730  11
   5 -12 -13 1807.06 246.550  19
  -5 -12  13 2348.16 327.378  11
   5 -12 -12 310.867 143.569  19
  -5 -12  12 422.017 179.225  11
  -5 -12  11 11588.4 772.172  11
  -5 -12  10 2277.47 363.525  11
  -5 -12   9 4754.05 521.040  11
  -5 -12   8 465.008 198.644  11
  -5 -12   7 3242.77 448.365  11
  -5 -12   6 2346.94 396.696  11
   5 -12  -6 1788.72 328.997  16
  -5 -12   5 5269.40 570.720  11
   5 -12  -5 4691.62 508.689  16
   5 -12  -4 1696.86 329.287  16
  -5 -12   4 2181.57 347.733  25
  -5 -12   4 1618.36 320.425  11
   5 -12  -3 4.19139 196.337  16
  -5 -12   3 213.069 176.178  25
  -5 -12   3 87.1773 167.967  11
   5 -12  -2-73.8967 214.745  16
  -5 -12   2 287.622 147.764  25
  -5 -12   2 104.253 145.724  11
  -5 -12   1 5643.00 529.647  25
   5 -12  -1 5346.24 528.463  16
  -5 -12   1 4965.46 459.759  19
  -5 -12   1 5801.43 562.124  11
  -5 -12   0 98.9983 158.827  19
   5 -12   0 399.899 196.910  16
  -5 -12   0 220.533 188.414  25
  -5 -12   0 119.008 159.651  11
   5 -12   1 2836.27 378.924  16
  -5 -12  -1 3359.00 378.720  19
  -5 -12  -1 3267.00 393.467  11
  -5 -12  -2 231.795 148.322  19
  -5 -12  -2 613.484 205.421  11
  -5 -12  -3 770.828 181.647  19
  -5 -12  -4 1820.74 240.017  19
  -5 -13  13 393.317 126.187  11
  -5 -13  12 4010.83 371.167  11
  -5 -13  11 1667.61 274.689  11
  -5 -13  10 595.222 186.516  11
   5 -13  -9 41.3720 115.013  16
  -5 -13   9 267.241 182.962  11
   5 -13  -8 2065.58 292.554  16
  -5 -13   8 1802.78 314.486  11
   5 -13  -7 1084.73 259.571  16
  -5 -13   7 961.549 268.354  11
   5 -13  -6-50.5520 175.405  16
  -5 -13   6-138.688 180.627  25
  -5 -13   6 110.940 153.153  11
   5 -13  -5 3388.59 404.397  16
  -5 -13   5 2861.60 351.610  25
  -5 -13   5 3282.25 417.696  11
  -5 -13   4 798.323 225.445  25
   5 -13  -4 1030.38 271.748  16
  -5 -13   4 780.832 240.974  11
   5 -13  -3 1801.33 314.024  16
  -5 -13   3 1831.83 291.668  25
  -5 -13   3 1681.63 291.304  11
   5 -13  -2 654.597 271.348  16
  -5 -13   2 652.856 216.185  25
  -5 -13   2 386.948 185.420  11
  -5 -13   1 3633.04 383.358  25
   5 -13  -1 3809.70 413.360  16
  -5 -13   1 3872.86 420.743  11
  -5 -13   0 879.210 226.345  11
  -5 -13  -1 571.035 153.804  19
  -5 -13  -1 728.184 194.323  11
  -5 -13  -2 2928.29 272.388  19
  -5 -14  10 1830.97 241.161  11
  -5 -14   9 1082.97 172.331  25
  -5 -14   9 1742.64 253.178  11
  -5 -14   8 1622.31 227.256  25
  -5 -14   8 1779.89 265.178  11
  -5 -14   7 254.911 124.041  25
   5 -14  -7 263.458 138.119  16
  -5 -14   7 203.226 123.045  11
  -5 -14   6 1517.04 234.865  25
   5 -14  -6 1516.84 243.881  16
  -5 -14   6 1346.05 232.753  11
   5 -14  -5 32.1001 136.716  16
  -5 -14   5 83.4962 98.5413  25
  -5 -14   5-48.4621 125.314  11
   5 -14  -4 414.156 179.587  16
  -5 -14   4 197.180 147.067  25
  -5 -14   4-11.8848 112.058  11
   5 -14  -3 1444.10 253.205  16
  -5 -14   3 1247.50 206.435  25
  -5 -14   3 1133.19 217.633  11
   5 -14  -2 3672.01 352.086  16
  -5 -14   2 4036.39 346.090  25
  -5 -14   2 3314.31 332.101  11
  -5 -14   1-118.502 114.542  11
   6   0 -22 932.219 172.668  15
   6   0 -21-28.2386 112.961  15
   6   0 -20-33.4446 127.635  15
   6   0 -19 52.9210 151.623  15
   6   0 -18 46809.9 1551.99  15
   6   0 -17-87.1978 140.044  15
   6   0 -16 30065.0 1231.25  15
   6   0 -15 216.328 138.765  15
  -6   0  14 498.286 369.844   5
  -6   0  13 92.9094 246.308   5
  -6   0  12 7728.28 1061.00   5
  -6   0  11-111.819 343.594   5
   6   0 -10 132.467 263.823  23
  -6   0  10-135.671 266.305   5
   6   0  -9-193.934 261.934  23
  -6   0   9 91.9432 258.136  20
  -6   0   9-190.316 257.588   5
  -6   0   8 57491.5 2778.38  20
  -6   0   8 61857.8 2424.83   5
  -6   0   8 62200.4 2317.68   6
  -6   0   7 208.799 174.515   6
  -6   0   7-159.004 234.019   5
  -6   0   6 518355. 8058.84  20
  -6   0   6 517373. 6831.83   5
  -6   0   6 532915. 6396.37   6
  -6   0   5-386.940 374.864   5
  -6   0   5-197.972 276.950   6
  -6   0   4 520132. 8274.96  20
  -6   0   3-664.462 367.060  20
  -6   0   2 19828.7 1564.68   2
  -6   0   1-415.161 404.966   2
  -6   0   1 122.405 227.694   4
  -6   0   0 96945.1 3467.28   4
  -6   0   0 92758.9 3730.10   2
  -6   0  -1 143.744 342.988   2
  -6   0  -1 117.123 322.863   4
  -6   0  -2 10262.5 1395.31   2
  -6   0  -3-157.041 160.378  27
  -6   0  -3-32.6512 115.153  18
  -6   0  -4 55718.5 1624.45  18
  -6   0  -4 53783.7 1620.74  27
  -6   0  -5-51.4098 139.277  27
  -6   0  -5 75.8550 119.750  18
  -6   0  -6 2954.45 402.957  18
  -6   0  -6 2727.06 386.296  27
  -6   0  -7 172.028 167.061  18
  -6   0  -7 36.5441 179.832  27
  -6   0  -8 2746.63 353.474  27
  -6   0  -8 2835.28 366.949  18
  -6   0  -9-159.540 130.087  27
  -6   0 -10 1365.49 183.997  15
   6   1 -22 588.940 135.317  15
   6  -1 -22 365.884 123.006  15
   6   1 -21 608.392 172.243  15
   6  -1 -21 320.477 154.477  15
   6  -1 -20 124.085 165.217  15
   6   1 -20-137.275 135.596  15
   6  -1 -19 28.3497 138.131  15
   6   1 -19-70.1223 152.581  15
   6   1 -18 3757.13 454.076  15
   6  -1 -18 3807.51 459.087  15
   6   1 -17-52.7836 128.083  15
   6  -1 -17 150.858 160.389  15
   6   1 -16 179.809 116.886  15
   6  -1 -16 463.405 198.295  15
   6  -1 -15 15376.4 843.367  19
   6   1 -15 14842.2 836.633  15
   6  -1 -15 15719.7 874.360  15
   6   1 -15 15320.8 964.516  12
  -6  -1  14 535.818 214.366   5
  -6   1  14 1402.26 531.159   5
  -6  -1  13 31953.5 2182.42   5
  -6   1  13 34504.1 2279.85   5
  -6  -1  12 53284.9 2666.30   5
  -6   1  12 48427.6 2570.78   5
  -6  -1  11-139.898 300.218   5
  -6   1  11-1.45539 224.074   5
   6  -1 -10 358.644 317.726  23
  -6  -1  10 309.788 266.792   5
  -6   1  10 658.083 378.120   5
  -6   1   9 17005.1 1546.68  20
   6  -1  -9 18389.8 1484.56  23
  -6  -1   9 16461.5 1304.19   5
  -6   1   9 14975.2 1248.07   5
   6  -1  -9 17484.6 1176.84   1
  -6  -1   9 16336.6 1291.35   6
   6  -1  -8 54565.6 2569.38  23
  -6  -1   8 51696.8 2120.61  21
  -6   1   8 52084.4 2609.14  20
  -6  -1   8 49505.7 2610.69  20
  -6  -1   8 50247.4 2218.87   5
  -6   1   8 50362.2 2205.56   5
  -6  -1   8 51908.6 2207.66   6
  -6   1   8 54026.5 2060.44   6
  -6  -1   7 19225.2 1262.69  21
  -6   1   7 17795.1 1508.62  20
  -6  -1   7 17604.8 1539.78  20
  -6  -1   7 19632.7 1362.04   5
  -6   1   7 19793.8 1347.93   5
  -6  -1   7 19088.4 1303.70   6
  -6   1   7 19073.4 1178.89   6
  -6   1   6 9248.22 1098.52  20
  -6  -1   6 10270.6 1182.47  20
  -6  -1   6 9978.77 978.429   5
  -6   1   6 11173.5 1018.78   5
  -6   1   6 8668.22 777.527   6
  -6  -1   6 10760.5 968.219   6
  -6   1   5 5986.06 878.826  20
  -6  -1   5 6385.89 930.070  20
  -6   1   5 6096.70 769.116   5
  -6  -1   5 5872.06 754.511   5
  -6   1   5 7033.05 686.530   6
  -6  -1   5 5807.90 724.173   6
  -6   1   4 34873.6 2162.53  20
  -6  -1   4 35332.9 2158.46  20
  -6   1   4 34756.1 1855.42   2
  -6  -1   3 1484.72 533.334  20
  -6   1   3 3085.81 630.640   2
  -6   1   3 2947.51 508.438  10
  -6  -1   2 16900.3 1543.90  20
  -6   1   2 18698.3 1293.02  10
  -6   1   2 16796.1 1420.91   2
  -6   1   2 21002.8 1370.62   4
  -6  -1   1 117.926 373.887  20
  -6   1   1 278.298 273.363   2
  -6   1   1 792.881 355.689   4
  -6  -1   1 414.420 357.994   4
  -6  -1   0 2612.42 684.121  20
  -6   1   0 1746.97 560.372   2
  -6  -1   0 1646.27 468.868   4
  -6   1  -1-377.038 429.754   2
  -6  -1  -1-292.194 272.532   4
  -6  -1  -2 17301.6 1670.73   4
  -6   1  -2 14514.8 1612.14   2
  -6   1  -3 34122.8 1229.07  18
  -6  -1  -3 36924.8 1306.18  18
  -6  -1  -3 34939.4 1282.80  27
  -6   1  -3 35893.0 1292.41  27
  -6   1  -4 41711.9 1398.89  18
  -6  -1  -4 42455.7 1440.44  18
  -6  -1  -4 39747.7 1395.70  27
  -6   1  -4 41367.8 1414.09  27
  -6   1  -5 685.804 215.622  18
  -6  -1  -5 276.343 180.742  27
  -6   1  -5 706.205 231.681  27
  -6  -1  -5 358.204 155.539  18
  -6  -1  -6 2327.65 355.313  27
  -6   1  -6 2346.28 340.932  18
  -6  -1  -6 2404.95 367.966  18
  -6   1  -6 2425.17 364.096  27
  -6   1  -7 96.9905 143.006  27
  -6   1  -7 78.0519 153.685  18
  -6  -1  -7 325.230 183.056  18
  -6  -1  -7 238.422 174.978  27
  -6   1  -8 2070.71 310.679  18
  -6  -1  -8 2113.80 323.996  27
  -6  -1  -8 2219.12 331.082  18
  -6   1  -8 2006.26 296.940  27
  -6  -1  -9-0.40465 122.168  18
  -6   1  -9 43.0076 87.2477  27
  -6  -1  -9 180.703 130.579  27
  -6  -1 -10 555.739 133.856  15
   6  -2 -22 885.273 171.084  15
   6  -2 -21 826.949 197.457  15
   6   2 -21 793.915 175.826  15
   6  -2 -20 4099.85 445.701  15
   6   2 -20 4404.35 427.941  15
   6   2 -19 1400.83 277.716  15
   6  -2 -19 1292.07 290.746  15
   6   2 -18 18306.4 948.271  15
   6  -2 -18 19076.4 991.457  15
   6  -2 -17 36155.4 1316.66  19
   6   2 -17 35858.2 1340.01  15
   6  -2 -17 37533.8 1411.11  15
   6  -2 -16 12896.1 799.544  19
   6   2 -16 13398.4 817.919  15
   6  -2 -16 13845.9 852.559  15
   6   2 -16 14059.3 953.696  12
   6  -2 -15 9148.95 671.411  19
   6   2 -15 9203.54 669.864  15
   6  -2 -15 10309.5 712.883  15
   6   2 -15 9140.13 738.534  12
  -6  -2  14 12714.3 1445.73   5
  -6   2  14 11642.7 1433.09   5
  -6  -2  13 4894.16 839.419   5
  -6   2  13 3948.79 777.319   5
  -6  -2  12 11659.1 1250.26   5
  -6   2  12 13123.4 1372.69   5
  -6  -2  11 18825.8 1541.76   5
  -6   2  11 16573.7 1446.27   5
  -6   2  10 11011.6 1266.41  20
  -6  -2  10 11077.1 1123.61   5
  -6   2  10 12149.4 1168.65   5
   6  -2  -9 56793.7 2752.38  23
  -6  -2   9 57154.2 2569.64  21
  -6   2   9 54451.2 2716.55  20
  -6  -2   9 58478.0 2461.93   5
  -6   2   9 53483.8 2377.15   5
   6  -2  -9 56440.4 2178.79   1
  -6  -2   9 55987.8 2462.31   6
   6  -2  -8 68119.1 2978.25  23
  -6  -2   8 70750.6 2746.66  21
  -6   2   8 70206.6 3018.24  20
  -6  -2   8 70385.8 2647.53   5
  -6   2   8 69975.7 2610.12   5
   6  -2  -8 68633.3 2531.51   1
  -6  -2   8 69820.3 2665.65   6
  -6   2   8 71190.9 2246.60   6
   6  -2  -7 17487.2 1547.05  23
  -6  -2   7 16132.0 1296.26  21
  -6   2   7 15948.8 1446.88  20
  -6  -2   7 17523.5 1549.59  20
  -6  -2   7 17719.1 1316.39   5
  -6   2   7 17061.5 1250.85   5
   6  -2  -7 16468.2 1293.29   1
  -6  -2   7 16117.2 1256.11   6
  -6   2   6 5165.45 839.156  20
  -6  -2   6 5018.27 861.590  20
  -6   2   6 6460.15 786.935   5
  -6  -2   6 6180.11 776.959   5
  -6  -2   6 5525.87 739.514   6
  -6   2   5 12735.2 1312.23  20
  -6  -2   5 12393.2 1298.37  20
  -6   2   5 12080.7 1025.33   5
  -6   2   5 11224.3 1007.10   2
  -6  -2   5 11519.8 1058.27   6
  -6  -2   4-350.674 386.854  20
  -6   2   4 165.665 245.231   2
  -6  -2   4 13.6756 236.064   6
  -6  -2   3 11741.1 1272.85  20
  -6   2   3 11698.9 1085.04  10
  -6   2   3 10518.4 1094.18   2
  -6  -2   2 1927.44 622.221  20
  -6   2   2 1278.61 433.632   2
  -6   2   2 1845.67 497.500  10
  -6  -2   1 14548.2 1488.16  20
  -6   2   1 17108.0 1417.51  10
  -6   2   1 17004.1 1537.77   2
  -6  -2   0 11168.4 1374.10  20
  -6  -2   0 11881.7 1303.33   4
  -6   2   0 10921.5 1306.76   2
  -6   2  -1 5700.30 1023.01   2
  -6  -2  -1 4263.85 823.819   4
   6  -2   1 2909.72 698.937   1
  -6  -2  -2 8116.96 1192.49   4
  -6   2  -2 12311.5 1522.67   2
  -6  -2  -3-35.0656 126.282  27
  -6  -2  -3 356.099 195.327  18
  -6   2  -3-89.0709 150.350  27
  -6   2  -4 26223.5 1088.88  18
  -6  -2  -4 25145.1 1126.79  18
  -6  -2  -4 24978.0 1114.59  27
  -6   2  -4 27106.9 1147.29  27
  -6   2  -5 7090.39 580.801  18
  -6  -2  -5 6426.37 575.064  27
  -6   2  -5 7500.32 613.405  27
  -6  -2  -5 6856.90 599.125  18
  -6   2  -6 1016.00 258.802  27
  -6   2  -6 1014.89 232.511  18
  -6  -2  -6 1099.66 262.381  27
  -6  -2  -6 963.999 247.731  18
  -6   2  -7 5538.42 488.527  18
  -6  -2  -7 6212.74 549.014  27
  -6  -2  -7 5773.79 531.581  18
  -6   2  -7 5468.98 491.381  27
  -6  -2  -8 10558.6 669.712  18
  -6   2  -8 10541.5 623.520  27
  -6  -2  -8 10090.2 650.594  27
  -6  -2  -9 144.292 130.960  18
  -6  -2  -9 83.5408 122.061  27
  -6  -2 -10 8074.08 445.613  15
   6  -3 -22 640.061 138.911  15
   6  -3 -21 508.438 173.061  15
   6   3 -20 1269.20 227.235  15
   6  -3 -20 1180.91 247.315  15
   6   3 -19 178.721 152.234  15
   6  -3 -19 56.5783 141.274  15
   6  -3 -18 5983.04 547.706  19
   6  -3 -18 5620.89 547.581  15
   6   3 -18 6204.84 550.011  15
   6  -3 -17 3477.27 439.716  19
   6   3 -17 2846.68 386.582  15
   6  -3 -17 3452.94 448.480  15
   6   3 -17 3552.53 515.131  12
   6  -3 -16 2484.64 370.094  19
   6   3 -16 1971.72 319.177  15
   6  -3 -16 2593.34 396.855  15
   6   3 -16 1573.99 347.457  12
   6  -3 -15 139.606 159.154  19
   6   3 -15 84.1124 108.909  15
   6  -3 -15 102.983 155.614  15
   6   3 -15 128.529 156.612  12
   6  -3 -14 934.587 231.345  19
  -6  -3  14 1292.84 487.279   5
   6  -3 -14 1120.60 226.134  15
   6   3 -14 979.240 259.235  12
  -6  -3  13 4385.41 813.833   5
  -6   3  13 3121.59 725.959   5
  -6  -3  12-544.809 338.067   5
  -6   3  12 440.301 399.425   5
  -6  -3  11 46593.2 2401.26   5
  -6   3  11 46792.6 2477.03   5
  -6   3  10 43038.8 2443.89  20
  -6  -3  10 41920.3 2182.84   5
  -6   3  10 43740.2 2269.33   5
   6  -3 -10 42273.4 2035.80   8
  -6  -3  10 36004.9 2134.05   6
  -6  -3   9 8924.50 1112.64  21
  -6   3   9 8650.81 1093.80  20
   6  -3  -9 7016.03 1058.89  23
  -6  -3   9 7262.56 888.193   5
  -6   3   9 7808.16 941.499   5
   6  -3  -9 8228.10 905.189   1
  -6  -3   9 7145.50 940.704   6
   6  -3  -8 1610.52 500.562  23
  -6  -3   8 2795.11 627.917  21
  -6   3   8 1938.90 525.631  20
  -6  -3   8 2155.70 513.969   6
   6  -3  -8 2096.82 515.697   1
  -6  -3   8 1018.65 329.455   5
  -6   3   8 2310.25 519.047   5
  -6  -3   7 6190.83 892.689  21
  -6   3   7 4643.22 786.619  20
   6  -3  -7 5895.40 967.235  23
   6  -3  -7 5155.52 739.291   1
  -6  -3   7 6123.98 821.593   6
  -6  -3   7 5222.98 719.180   5
  -6   3   7 5281.73 710.535   5
  -6  -3   6 67703.1 2853.83  21
   6  -3  -6 59384.4 2967.46  23
  -6   3   6 56475.3 2754.86  20
  -6  -3   6 61801.8 2932.43  20
  -6  -3   6 60815.6 2452.44   5
  -6   3   6 64494.3 2375.84   5
   6  -3  -6 62818.9 2632.98   1
  -6   3   6 62994.5 2241.72   2
  -6  -3   6 59967.4 2488.57   6
   6  -3  -5 546.842 350.346  23
  -6  -3   5 316.367 283.484  20
  -6   3   5 113.168 211.840   2
  -6   3   5 837.100 393.009   5
   6  -3  -5 392.780 373.879   1
  -6  -3   5-30.1770 272.483   6
  -6  -3   4 11258.6 1255.17  20
   6  -3  -4 12415.1 1378.94  23
   6  -3  -4 10584.5 1160.20   1
  -6   3   4 11944.1 1135.19   2
  -6  -3   3 12504.4 1331.56  20
   6  -3  -3 12329.0 1289.24   1
  -6   3   3 11946.7 1185.27  10
  -6   3   3 11590.9 1187.02   2
  -6  -3   2-123.896 203.165  20
  -6   3   2 284.929 279.870   2
  -6   3   2-165.692 306.486  10
   6  -3  -2-216.672 228.482   1
  -6   3   1 5400.53 913.968   2
  -6   3   1 5435.80 881.181  10
   6  -3  -1 6300.00 956.349   1
   6  -3   0 43352.5 2569.94   1
  -6   3   0 42421.7 2613.82   2
  -6  -3   0 46099.6 2690.65   4
  -6   3  -1 7248.33 1125.88   2
  -6  -3  -1 4669.25 884.760   4
   6  -3   1 7333.80 1090.38   1
  -6  -3  -2 15842.5 1967.28  22
  -6  -3  -2 12961.7 768.921  18
  -6  -3  -2 14264.3 802.937  27
  -6  -3  -3 1413.52 298.466  27
  -6   3  -3 1408.88 262.469  27
  -6  -3  -3 1328.89 285.447  18
  -6  -3  -4 19241.2 991.801  18
  -6  -3  -4 20617.8 1008.83  27
  -6   3  -4 19952.9 969.685  27
  -6  -3  -5 11698.5 780.729  18
  -6   3  -5 12395.3 757.058  27
  -6  -3  -5 12258.4 788.191  27
  -6  -3  -6 581.865 210.820  27
  -6  -3  -6 378.497 194.207  18
  -6  -3  -7 189.018 165.825  18
  -6  -3  -7 99.4064 149.666  27
  -6  -3  -8-215.369 168.733  27
  -6  -3  -8 189.604 164.368  18
  -6  -3  -9 339.117 157.075  18
  -6  -3  -9 235.429 116.721  27
  -6  -3 -10 247.667 100.424  15
   6  -4 -21 4775.84 380.241  15
   6  -4 -20 10208.2 633.732  15
   6  -4 -19 550.386 186.763  19
   6  -4 -19 890.638 239.448  15
   6  -4 -18 501.336 219.510  19
   6  -4 -18-5.18600 162.473  15
   6   4 -18 527.209 238.273  12
   6  -4 -17 490.624 233.234  19
   6  -4 -17 879.457 255.567  15
   6   4 -17 862.869 247.253  12
   6  -4 -16 1436.25 294.415  19
   6  -4 -16 2372.32 360.909  15
   6   4 -16 1988.58 375.617  12
   6  -4 -15 850.668 249.942  19
   6  -4 -15 1500.56 301.536  15
   6   4 -15 769.789 242.252  12
   6  -4 -14 1333.98 268.706  19
   6  -4 -14 1673.11 302.886  15
   6   4 -14 1143.20 259.020  12
  -6   4  13 7068.60 1110.11   5
   6  -4 -13 6709.50 1050.40   8
  -6  -4  12 6717.33 1040.02   6
  -6  -4  12 4579.69 813.288   5
  -6   4  12 6256.92 1006.18   5
   6  -4 -12 4434.23 828.693   8
  -6  -4  12 5889.85 971.721   7
  -6  -4  11 29.5973 302.418   5
  -6   4  11-481.418 331.113   5
   6  -4 -11-67.3498 218.189   8
  -6  -4  10 60353.4 2649.81   5
  -6   4  10 64846.9 2789.83   5
  -6  -4  10 57811.4 2801.43   6
  -6  -4   9 3871.15 815.196  21
  -6  -4   9 3134.89 665.088   6
  -6  -4   9 3796.13 669.190   5
  -6   4   9 3895.66 674.227   5
   6  -4  -9 3222.62 616.963   1
  -6  -4   8 104764. 3946.80  21
  -6   4   8 97101.2 3606.23  20
  -6  -4   8 101706. 3258.10   5
  -6   4   8 104058. 3225.53   5
   6  -4  -8 103678. 3438.47   1
  -6  -4   8 98969.4 3413.23   6
   6  -4  -7 786.852 317.833  23
  -6  -4   7 985.546 452.816  21
  -6   4   7 1954.10 547.029  20
   6  -4  -7 999.518 433.958   1
  -6  -4   7 841.916 324.202   5
  -6   4   7 469.609 260.806   5
  -6  -4   7 1114.86 372.310   6
  -6  -4   6 93.7630 327.477  21
  -6   4   6-128.066 251.970  20
   6  -4  -6 550.915 397.446  23
   6  -4  -6 585.004 379.876   1
  -6   4   6 80.1683 159.988   5
  -6  -4   6-169.783 296.581   6
   6  -4  -5 167.965 329.054  23
  -6   4   5 140.072 226.349   2
   6  -4  -5 233.741 212.420   1
  -6  -4   5-102.546 362.337   6
  -6  -4   4 129661. 4260.68  20
   6  -4  -4 128104. 4629.19  23
   6  -4  -4 119445. 3959.88   1
  -6   4   4 129520. 3791.95   2
   6  -4  -3 22377.1 1952.99  23
  -6  -4   3 23388.6 1798.14  20
  -6   4   3 23256.1 1768.51  10
   6  -4  -3 20941.0 1703.62   1
  -6   4   3 21644.6 1668.56   2
   6  -4  -2 14352.6 1583.53  23
  -6   4   2 16020.4 1503.30  10
   6  -4  -2 14646.6 1468.20   1
  -6   4   2 14277.4 1448.41   2
  -6  -4   2 16461.4 1486.62   7
   6  -4  -1 10364.1 1395.27  23
  -6   4   1 12796.6 1419.36  10
   6  -4  -1 11537.8 1339.72   1
  -6   4   1 9009.49 1222.28   2
   6  -4   0 44.4287 195.773  23
  -6  -4   0 117.612 306.505  22
   6  -4   0-154.676 357.407   1
  -6  -4   0-314.830 357.036   4
  -6   4   0 444.816 365.362   2
  -6  -4  -1 5618.89 1176.51  22
  -6   4  -1 4764.99 947.073   2
   6  -4   1 4962.97 946.464   1
  -6  -4  -1 5459.26 993.964   4
  -6  -4  -2 1041.05 239.928  27
  -6  -4  -2 1327.10 272.804  18
  -6  -4  -3 275.875 215.741  27
  -6  -4  -3-226.759 188.585  18
  -6  -4  -4 324.585 167.278  18
  -6  -4  -4 391.476 189.236  27
  -6  -4  -5 1123.90 259.176  27
  -6  -4  -5 1519.60 322.817  18
  -6  -4  -6 3723.30 432.317  27
  -6  -4  -6 3295.53 419.678  18
  -6  -4  -7 1134.54 265.370  18
  -6  -4  -7 1294.13 260.760  27
  -6  -4  -8 3670.05 397.178  18
  -6  -4  -8 4260.45 403.305  27
  -6  -4  -9 1734.28 234.832  27
  -6  -4  -9 1942.97 255.601  18
   6  -5 -21 120.267 86.7932  15
   6  -5 -20 1906.32 256.022  19
   6  -5 -20 2204.28 283.708  15
   6  -5 -19 2438.95 322.921  19
   6  -5 -19 1516.32 264.269  15
   6  -5 -18 2936.62 399.014  19
   6  -5 -18 3194.88 407.640  15
   6   5 -18 3193.24 433.282  12
   6  -5 -17 4623.58 505.212  19
   6  -5 -17 4600.07 480.016  15
   6   5 -17 3806.41 488.151  12
   6  -5 -16 9218.19 707.630  19
   6  -5 -16 11396.8 760.750  15
   6   5 -16 9190.02 768.876  12
   6  -5 -15 3011.95 407.277  19
   6  -5 -15 3164.53 409.144  15
   6   5 -15 2223.80 390.624  12
   6  -5 -14 21368.3 1056.98  19
   6  -5 -14 23213.1 1046.22  15
   6   5 -14 22246.0 1144.32  12
   6  -5 -13 951.787 252.092  19
   6   5 -13 821.409 213.994  12
  -6  -5  12 565.394 450.701   6
  -6   5  12 190.039 275.160   5
  -6  -5  12 135.795 287.120   7
  -6  -5  11 428.206 386.995   6
  -6   5  11 902.580 403.260   5
   6  -5 -11 514.453 305.988   8
  -6  -5  11 456.516 374.712   7
  -6  -5  10-159.989 319.773  21
  -6  -5  10 161.960 324.181   6
  -6   5  10 812.237 414.402   5
  -6  -5  10 1033.40 434.765   7
  -6  -5   9 27356.1 2208.89  21
   6  -5  -9 30026.5 1935.99   1
  -6  -5   9 26705.1 1735.00   5
  -6  -5   9 28195.9 1960.13   6
  -6  -5   8 104.084 296.150  21
  -6  -5   8-194.924 278.126   6
  -6  -5   8-239.647 280.400   5
   6  -5  -8-67.2786 311.049   1
  -6  -5   7 45397.7 2737.33  21
  -6   5   7 47295.2 2589.95  20
   6  -5  -7 44257.6 2420.29   1
  -6  -5   7 42919.8 2318.71   6
   6  -5  -6 5528.06 1015.92  23
  -6  -5   6 5116.76 937.761  21
  -6   5   6 4308.89 787.117  20
   6  -5  -6 5385.34 876.617   1
  -6  -5   6 4700.81 768.912   6
   6  -5  -5 12327.6 1511.89  23
   6  -5  -5 11070.4 1268.99   1
  -6  -5   5 11784.6 1367.62   7
  -6  -5   5 12813.1 1278.00   6
   6  -5  -4 850.090 511.039  23
   6  -5  -4 534.357 317.132   1
  -6  -5   4 457.928 261.569   7
  -6   5   4 1401.32 408.269   2
   6  -5  -3 476.473 308.247  23
   6  -5  -3 419.511 325.731   1
  -6   5   3-492.760 456.909  10
  -6  -5   3-67.2774 310.827   7
  -6   5   3-1.65904 199.976   2
   6  -5  -2 5699.15 1085.45  23
   6  -5  -2 6922.87 1039.47   1
  -6   5   2 6680.29 1047.81  10
  -6  -5   2 6289.90 978.840   7
  -6   5   2 5776.22 971.778   2
   6  -5  -1 1922.38 639.941  23
   6  -5  -1 1128.36 536.048   1
  -6   5   1 45.6569 343.479  10
  -6   5   1 821.273 389.865   2
   6  -5   0 835.426 263.599   1
  -6  -5   0 10.5215 444.170   4
  -6   5   0 383.022 291.364   2
  -6  -5  -1 1997.23 325.548  27
  -6  -5  -1 2083.93 316.850  18
  -6  -5  -2 108.972 157.086  27
  -6  -5  -2-326.438 196.235  18
  -6  -5  -3 90.9149 136.082  27
  -6  -5  -3 146.419 188.583  18
  -6  -5  -4 2991.84 390.203  27
  -6  -5  -4 3344.41 427.865  18
  -6  -5  -5 5320.12 526.009  18
  -6  -5  -5 5734.90 527.594  27
  -6  -5  -6-130.101 175.860  18
  -6  -5  -6 78.1410 120.729  27
  -6  -5  -7 3222.43 362.624  27
  -6  -5  -7 3111.62 383.398  18
  -6  -5  -8 133.599 114.236  27
  -6  -5  -8-32.7828 115.434  18
  -6  -5  -9 158.781 108.199  18
   6  -6 -20 304.748 127.251  19
   6  -6 -20 328.059 114.849  15
   6  -6 -19 1206.64 241.719  19
   6  -6 -19 1051.02 219.097  15
   6  -6 -18 1896.84 327.161  19
   6  -6 -18 1305.52 250.651  15
   6  -6 -17 722.528 246.799  19
   6  -6 -17 704.772 215.503  15
   6   6 -17 727.648 232.960  12
   6  -6 -16-105.336 192.181  19
   6   6 -16-108.388 137.345  12
   6  -6 -15 6209.38 583.194  19
   6   6 -15 6167.37 613.338  12
   6  -6 -14-196.326 204.987  19
   6   6 -14-39.1519 131.756  12
   6  -6 -13 1900.27 324.858  19
   6   6 -13 1583.43 301.755  12
   6  -6 -12 15207.9 880.429  19
   6   6 -12 13312.0 838.259  12
  -6  -6  11 2499.26 792.853  21
  -6  -6  11 2276.19 636.842   6
  -6  -6  11 3260.62 766.909   7
  -6  -6  10 632.344 389.032  21
  -6  -6  10 342.067 285.160   6
  -6  -6  10 667.104 396.708   7
  -6  -6   9 8491.60 1317.72  21
   6  -6  -9 10348.1 1231.36   1
  -6  -6   9 9027.11 1245.45   7
  -6  -6   9 9107.49 1168.01   6
  -6  -6   8 1073.40 519.345  21
   6  -6  -8 960.928 393.825   1
  -6  -6   8 1063.13 400.848   7
  -6  -6   8 827.014 400.328   6
  -6  -6   7 11181.9 1455.62  21
  -6  -6   7 9925.35 1305.81   7
  -6  -6   7 9223.17 1130.08   6
   6  -6  -7 10521.7 1284.87   1
  -6  -6   6 12296.9 1447.87   7
  -6  -6   6 12533.5 1287.99   6
   6  -6  -6 11627.0 1336.83   1
   6  -6  -5 2879.82 685.122   1
  -6  -6   5 4068.04 861.761   7
  -6   6   4 1516.36 557.290  10
   6  -6  -4 796.815 422.625   1
  -6  -6   4 859.634 429.656   7
  -6   6   3 1518.74 502.516  10
   6  -6  -3 1813.71 569.822   1
  -6  -6   3 1120.05 532.271   7
  -6   6   2 22486.6 1949.00   2
  -6  -6   2 23094.7 1911.87   7
   6  -6  -2 24444.1 2085.20   1
   6  -6  -1 478.519 339.384   1
  -6   6   1 307.422 290.371   2
  -6  -6   0 35.1472 133.493  18
  -6  -6   0 263.275 160.479  25
  -6  -6  -1 275.982 160.767  25
  -6  -6  -1 91.5211 154.728  18
  -6  -6  -2 2723.06 384.004  18
  -6  -6  -3 6281.17 568.505  18
  -6  -6  -3 6298.53 550.688  27
  -6  -6  -4 3343.46 399.220  27
  -6  -6  -4 3261.33 414.782  18
  -6  -6  -5 848.031 216.457  27
  -6  -6  -5 720.520 224.304  18
  -6  -6  -5 782.197 197.600  19
  -6  -6  -6 460.751 167.381  19
  -6  -6  -6 659.820 190.419  18
  -6  -6  -6 1049.51 218.992  27
  -6  -6  -7 112.419 102.300  27
  -6  -6  -7-51.5606 124.077  18
  -6  -6  -8 211.206 102.919  18
   6  -7 -20 2515.36 253.725  19
   6  -7 -19 1088.38 232.120  19
   6  -7 -18-63.7357 143.782  19
   6  -7 -17 789.054 253.979  19
   6   7 -17 747.275 237.687  12
   6  -7 -16 465.413 224.897  19
   6   7 -16-57.5481 163.702  12
   6  -7 -15 487.623 191.543  19
   6   7 -15 638.812 244.194  12
   6  -7 -14 214.573 189.978  17
   6  -7 -14 188.528 178.072  19
   6   7 -14 398.944 171.340  12
   6  -7 -13 155.438 128.449  17
   6  -7 -13 33.1365 225.896  19
   6   7 -13 504.623 194.950  12
   6  -7 -12 2068.68 331.112  17
   6  -7 -12 2484.07 363.905  19
   6  -7 -11 1356.64 266.960  17
   6  -7 -11 1716.49 308.715  19
   6  -7 -10 958.529 225.546  17
   6  -7 -10 1905.31 320.170  19
   6  -7  -9 1754.49 318.250  17
   6  -7  -9 1649.04 555.906   1
  -6  -7   9 783.664 442.703   7
  -6  -7   9 2029.03 653.578   6
  -6  -7   8 9746.54 1441.20  21
   6  -7  -8 11062.4 1363.04   1
  -6  -7   8 9406.39 1326.37   7
  -6  -7   8 9667.28 1205.07   6
  -6  -7   7 1061.04 619.047  21
   6  -7  -7 1012.72 424.936   1
  -6  -7   7 1370.65 510.427   7
  -6  -7   7 774.159 393.730   6
   6  -7  -6 25107.3 2092.67   1
  -6  -7   6 29184.4 2326.83   7
  -6  -7   6 27775.5 2037.13   6
   6  -7  -5 6575.00 1099.15   1
  -6   7   5 6260.02 1066.95  10
  -6  -7   5 4083.21 879.629   7
  -6   7   4 38950.4 2663.94  10
  -6  -7   4 36365.2 2547.32   7
   6  -7  -4 33622.6 2477.13   1
  -6  -7   3 417.033 320.144   7
  -6  -7   2-33.8426 132.424  18
   6  -7  -2 330.263 171.201  17
  -6  -7   2 90.8102 159.585  25
  -6  -7   1 385.667 199.037  18
  -6  -7   1 153.110 120.160  25
  -6  -7   0-122.218 167.381  18
  -6  -7   0 48.7936 146.253  25
  -6  -7  -1 795.338 238.232  25
  -6  -7  -1 180.551 169.943  18
  -6  -7  -2 8742.41 654.338  18
  -6  -7  -3 205.127 152.630  18
  -6  -7  -4 17273.2 892.131  18
  -6  -7  -4 15912.2 886.613  19
  -6  -7  -5-199.671 133.272  19
  -6  -7  -5-42.2467 128.215  18
  -6  -7  -6 3304.48 366.952  18
  -6  -7  -6 3187.42 358.045  19
  -6  -7  -6 2871.56 315.778  27
  -6  -7  -7 35.8167 93.0566  18
   6  -8 -19 2602.52 287.007  19
   6  -8 -18 1820.72 287.586  19
   6  -8 -17 127.378 152.490  19
   6  -8 -16 2272.58 352.291  19
   6  -8 -15-180.504 209.283  19
   6   8 -15-183.063 170.440  12
   6  -8 -14-151.452 219.903  19
   6  -8 -13 835.925 206.783  17
   6  -8 -13 651.969 223.190  19
   6  -8 -12 9746.86 724.039  19
   6  -8 -12 9497.01 716.980  17
   6  -8 -11 354.649 208.736  17
   6  -8 -11 106.869 178.645  19
   6  -8 -10 16060.4 928.500  17
   6  -8 -10 15824.6 875.986  19
   6  -8  -9 485.101 232.628  17
   6  -8  -8 1042.66 285.782  17
   6  -8  -7 10921.7 750.856  17
  -6  -8   7 10537.0 765.903  11
   6  -8  -6 19123.4 988.140  17
  -6  -8   6 17312.5 972.180  11
   6  -8  -5 17680.2 940.492  17
  -6  -8   5 16195.3 938.192  11
   6  -8  -4 190.144 151.127  17
  -6  -8   3 2066.42 320.829  18
   6  -8  -3 1884.04 337.916  17
   6  -8  -2 3078.32 423.004  17
  -6  -8   2 3792.44 426.427  18
  -6  -8   2 2734.32 380.067  25
  -6  -8   1 3850.66 431.564  18
  -6  -8   1 3951.45 451.106  25
   6  -8   0 9415.43 693.541  16
  -6  -8   0 11734.6 745.869  18
  -6  -8   0 10552.6 747.654  25
  -6  -8  -1 2096.06 343.333  25
  -6  -8  -1 2042.70 328.567  18
  -6  -8  -2 20312.7 966.435  18
  -6  -8  -3 20045.4 939.830  18
  -6  -8  -3 18685.0 963.621  19
  -6  -8  -4 133.068 145.751  19
  -6  -8  -4 160.173 136.439  18
  -6  -8  -5 6121.60 480.402  18
  -6  -8  -5 6022.25 503.737  19
  -6  -8  -6 4226.93 358.600  18
  -6  -8  -6 4018.65 377.510  19
  -6  -8  -6 4492.10 364.319  24
  -6  -8  -7-46.8116 87.0824  19
   6  -9 -18 106.977 126.329  19
   6  -9 -17 406.780 168.179  19
   6  -9 -16 1599.94 313.030  19
   6  -9 -15 3616.60 446.270  19
   6  -9 -14 19.3587 174.748  19
   6  -9 -13 119.495 125.334  17
   6  -9 -13-234.564 219.090  19
   6  -9 -12 176.213 142.233  17
   6  -9 -12 774.022 222.367  19
   6  -9 -11 3161.97 426.070  17
   6  -9 -11 3306.37 442.392  19
   6  -9 -10 4149.65 495.553  17
   6  -9  -9 11462.6 800.798  17
  -6  -9   9 11475.8 841.047  11
   6  -9  -8 14391.8 888.928  17
  -6  -9   8 13678.3 908.739  11
   6  -9  -7 750.074 247.941  17
  -6  -9   7 875.971 267.732  11
   6  -9  -6 28119.1 1237.82  17
  -6  -9   6 30729.4 1340.92  11
   6  -9  -5 1460.98 318.222  17
  -6  -9   5 1796.34 338.029  11
  -6  -9   4 292.124 139.014  18
   6  -9  -4 266.511 190.790  17
  -6  -9   4 590.276 217.353  11
  -6  -9   3 3166.49 393.945  18
   6  -9  -3 3255.67 446.575  17
  -6  -9   3 3526.69 464.520  11
  -6  -9   2 1962.09 313.312  18
  -6  -9   2 1463.57 303.776  25
  -6  -9   2 1152.28 255.015  11
   6  -9  -1 1732.95 336.800  16
  -6  -9   1 2170.14 324.263  18
  -6  -9   1 2266.03 362.313  25
   6  -9   0 14114.2 857.301  16
  -6  -9   0 13943.4 794.009  18
  -6  -9   0 12949.2 830.175  25
   6  -9   1 1886.18 322.499  16
  -6  -9  -1 1974.19 344.557  25
  -6  -9  -1 2637.43 352.427  18
  -6  -9  -2 105.672 168.802  19
  -6  -9  -2 80.7468 115.822  18
  -6  -9  -3 1132.76 244.827  19
  -6  -9  -3 1382.10 229.939  18
  -6  -9  -4 10.2402 121.693  19
  -6  -9  -4-152.311 121.550  18
  -6  -9  -5 6503.06 486.762  19
  -6  -9  -6 4810.62 365.050  19
  -6  -9  -6 4814.18 333.841  24
   6 -10 -17 832.085 205.472  19
   6 -10 -16-126.571 135.854  19
   6 -10 -15 939.815 238.011  19
   6 -10 -14 308.889 182.987  19
   6 -10 -13-143.879 174.489  19
   6 -10 -12 1070.15 260.985  19
   6 -10 -12 1061.95 263.266  17
   6 -10 -11 2399.16 354.846  19
   6 -10 -11 1852.16 337.162  17
   6 -10 -10 2573.59 392.387  17
  -6 -10  10 2409.33 399.296  11
   6 -10  -9 17508.0 987.479  17
  -6 -10   9 16719.2 1017.29  11
   6 -10  -8 2330.50 393.251  17
  -6 -10   8 1968.39 347.981  11
   6 -10  -7 494.439 218.910  17
  -6 -10   7 517.500 216.889  11
   6 -10  -6 14037.5 898.149  17
  -6 -10   6 14329.5 924.015  11
   6 -10  -5 1697.66 335.132  17
  -6 -10   5 2152.23 372.722  11
  -6 -10   4 659.603 208.236  11
  -6 -10   3 3014.93 419.315  25
  -6 -10   3 3266.03 459.159  11
   6 -10  -2 296.028 158.015  16
  -6 -10   2 543.852 214.685  25
  -6 -10   2 892.340 223.589  11
   6 -10  -1 9719.60 720.082  16
  -6 -10   1 9966.16 719.256  25
  -6 -10   1 11759.1 812.417  11
   6 -10   0-76.4935 153.047  16
  -6 -10   0-14.4046 155.794  25
  -6 -10   0-133.703 163.153  11
   6 -10   1 11005.7 708.177  16
  -6 -10  -1 10438.6 722.572  19
  -6 -10  -2 10525.1 701.711  19
  -6 -10  -3 223.096 164.341  19
  -6 -10  -4 188.929 140.558  19
  -6 -10  -5-104.272 112.424  19
  -6 -10  -5-45.9825 95.3859  24
   6 -11 -16 958.784 180.867  19
  -6 -11  16 800.627 175.479  11
   6 -11 -15-89.3082 118.662  19
  -6 -11  15 12.9101 105.069  11
   6 -11 -14 159.844 155.363  19
  -6 -11  14 125.606 132.670  11
   6 -11 -13-95.2193 144.765  19
  -6 -11  13-67.1070 168.904  11
   6 -11 -12 348.016 154.608  19
   6 -11 -12 484.053 186.338  17
  -6 -11  12-22.0658 162.011  11
   6 -11 -11 511.913 196.511  17
  -6 -11  11 455.544 197.534  11
   6 -11 -10 5413.45 541.703  17
  -6 -11  10 5393.10 573.314  11
   6 -11  -9 11232.6 769.204  17
  -6 -11   9 10643.6 791.645  11
   6 -11  -8 361.956 198.992  17
  -6 -11   8 439.325 210.748  11
   6 -11  -7 10137.0 757.821  17
  -6 -11   7 10576.7 782.160  11
  -6 -11   6 51.8836 148.134  11
  -6 -11   5 8267.11 693.947  11
   6 -11  -4 7391.16 651.028  16
  -6 -11   4 6090.42 566.739  25
  -6 -11   4 7678.22 664.059  11
   6 -11  -3 1959.99 359.995  16
  -6 -11   3 2155.69 348.961  25
  -6 -11   3 1901.32 323.021  11
   6 -11  -2 449.211 195.334  16
  -6 -11   2 494.323 204.947  25
  -6 -11   2 659.184 219.304  11
  -6 -11   1 646.097 202.857  25
  -6 -11   1 1151.15 255.398  19
   6 -11  -1 958.551 264.366  16
  -6 -11   1 1298.67 296.207  11
  -6 -11   0 3417.62 403.139  19
   6 -11   0 3346.22 409.964  16
  -6 -11   0 3534.05 405.073  25
  -6 -11   0 3427.41 407.375  11
  -6 -11  -1 216.506 123.675  19
   6 -11   1 670.786 210.656  16
  -6 -11  -1 959.925 238.230  11
  -6 -11  -2 122.049 113.273  19
  -6 -11  -3 614.579 174.544  19
  -6 -11  -4-23.2322 87.0231  19
  -6 -12  14-139.249 126.818  11
  -6 -12  13-226.353 148.642  11
  -6 -12  12 4974.17 480.709  11
  -6 -12  11 2042.29 337.172  11
  -6 -12  10 673.771 212.974  11
  -6 -12   9 951.614 255.336  11
  -6 -12   8 8342.76 664.597  11
  -6 -12   7 2150.77 361.601  11
  -6 -12   6 1214.79 274.923  11
   6 -12  -6 327.531 220.401  16
   6 -12  -5-310.378 267.001  16
  -6 -12   5-175.046 216.143  25
  -6 -12   5-41.5886 139.722  11
   6 -12  -4 6814.76 586.435  16
  -6 -12   4 7476.65 592.248  25
  -6 -12   4 7224.22 606.107  11
   6 -12  -3 1296.31 277.167  16
  -6 -12   3 1726.51 306.756  25
  -6 -12   3 1661.52 307.624  11
  -6 -12   2 833.737 208.259  19
   6 -12  -2 1576.41 301.450  16
  -6 -12   2 1285.95 252.116  25
  -6 -12   2 1090.13 250.245  11
  -6 -12   1 37.9373 112.740  19
   6 -12  -1 124.948 156.968  16
  -6 -12   1 59.6550 155.830  25
  -6 -12   1-284.309 158.939  11
  -6 -12   0-95.1916 110.493  19
   6 -12   0 78.9169 137.600  16
  -6 -12   0 151.896 128.360  11
  -6 -12  -1 978.612 200.897  19
  -6 -12  -2 3181.52 305.163  19
  -6 -12  -3 1085.97 170.820  19
  -6 -13  12-92.9080 99.5860  11
  -6 -13  11-116.020 128.626  11
   6 -13 -10 1127.96 195.407  16
  -6 -13  10 1579.94 253.415  11
   6 -13  -9 3314.21 353.068  16
  -6 -13   9 3871.51 413.081  11
   6 -13  -8 678.269 190.113  16
  -6 -13   8 861.218 212.731  11
   6 -13  -7 4173.00 421.768  16
  -6 -13   7 4093.58 406.535  25
  -6 -13   7 3904.35 421.219  11
   6 -13  -6 3530.17 398.269  16
  -6 -13   6 3525.29 389.964  25
  -6 -13   6 3268.93 380.099  11
   6 -13  -5 2812.32 362.739  16
  -6 -13   5 2231.28 307.962  25
  -6 -13   5 2761.30 364.531  11
   6 -13  -4 686.758 221.736  16
  -6 -13   4 733.726 215.296  25
  -6 -13   4 654.939 207.149  11
  -6 -13   3-8.65107 120.681  25
   6 -13  -3 38.3104 133.011  16
  -6 -13   3 116.484 117.685  11
   6 -13  -2 505.123 193.875  16
  -6 -13   2 413.737 168.226  25
  -6 -13   2 174.070 119.240  11
  -6 -13   1 512.884 154.378  11
  -6 -14   9-0.84200 74.4077  25
  -6 -14   9-99.8686 102.622  11
   6 -14  -8 164.741 106.060  16
  -6 -14   8 246.085 109.995  25
  -6 -14   8 110.162 85.7691  11
  -6 -14   7 1073.39 183.023  25
   6 -14  -7 931.990 179.111  16
  -6 -14   7 940.514 183.094  11
  -6 -14   6 530.117 145.043  25
   6 -14  -6 956.674 196.833  16
  -6 -14   6 700.613 174.769  11
   6 -14  -5 177.881 144.483  16
  -6 -14   5 162.856 127.974  25
  -6 -14   5-26.6334 93.1856  11
   6 -14  -4 55.2356 116.804  16
  -6 -14   4 119.363 115.688  25
  -6 -14   4 76.1749 84.9475  11
   7   0 -22 1765.12 248.130  15
   7   0 -21 22.5590 131.584  15
   7   0 -20 1404.25 293.141  15
   7   0 -19 74.3608 147.471  15
   7   0 -18 55046.8 1684.60  15
   7   0 -17-65.1054 145.516  15
   7   0 -16 7301.85 605.646  19
   7   0 -16 7605.66 626.807  15
   7   0 -15-63.8957 156.990  19
   7   0 -15 66.6431 126.252  15
  -7   0  14 5227.35 937.730   5
  -7   0  13-196.113 370.559   5
  -7   0  12 9982.45 1193.53   5
  -7   0  11 48.1639 206.850   6
  -7   0  11 136.620 364.811   5
   7   0 -10 58809.8 2815.34  23
  -7   0  10 52679.8 2973.26  20
  -7   0  10 51430.0 2511.87   5
  -7   0  10 51601.0 2380.54   6
  -7   0   9-200.042 349.237  20
  -7   0   9-267.632 282.372   6
  -7   0   9 1.35901 194.013   5
  -7   0   8 9194.50 1234.43  20
  -7   0   8 8378.12 997.227   5
  -7   0   8 11895.8 1067.90   6
  -7   0   7-124.004 297.541  20
  -7   0   7-87.5381 314.589   5
  -7   0   7-28.5696 162.992   6
  -7   0   6 2432.02 647.770  20
  -7   0   6 2950.46 613.932   5
  -7   0   6 3147.83 567.096   6
  -7   0   5 106.291 240.541  20
  -7   0   4 67809.6 3349.57  20
  -7   0   3-10.2867 293.266  20
  -7   0   2 184.423 442.915  20
  -7   0   2 257.736 252.057   4
  -7   0   1 249.807 303.731  20
  -7   0   1 92.6111 215.820   4
  -7   0  -1 167.024 125.458  27
  -7   0  -1 59.6659 115.088  18
  -7   0  -2 11217.4 726.381  18
  -7   0  -2 11701.8 764.680  27
  -7   0  -3-146.910 168.365  27
  -7   0  -3-216.459 163.962  18
  -7   0  -4 6307.01 558.181  18
  -7   0  -4 5696.06 553.225  27
  -7   0  -5-127.457 128.565  18
  -7   0  -5 53.7745 143.260  27
  -7   0  -6 4999.06 472.133  18
  -7   0  -6 5150.62 486.893  27
  -7   0  -7 16.1146 113.572  18
  -7   0  -7 64.0081 141.658  27
  -7   0  -8 14621.1 647.228  27
   7  -1 -22 609.000 169.486  15
   7   1 -22 693.772 159.066  15
   7   1 -21 548.461 178.255  15
   7  -1 -21 1096.91 244.099  15
   7   1 -20 8095.01 603.968  15
   7  -1 -20 7999.73 611.283  15
   7   1 -19 5350.04 524.567  15
   7  -1 -19 5712.61 547.904  15
   7   1 -18 11030.1 761.217  15
   7  -1 -18 10060.0 732.126  15
   7  -1 -17 870.920 232.972  19
   7   1 -17 752.709 228.980  15
   7  -1 -17 574.090 211.256  15
   7  -1 -16 16325.5 896.222  19
   7   1 -16 14184.1 848.901  15
   7  -1 -16 16087.6 909.581  15
   7  -1 -15 302.000 200.473  19
   7   1 -15 262.316 164.807  15
   7  -1 -15-25.5797 120.874  15
  -7  -1  14 379.285 288.575   5
  -7   1  14 475.529 225.055   5
  -7  -1  13 533.484 412.995   5
  -7   1  13 38.2285 268.880   5
  -7  -1  12 1285.55 449.647   5
  -7   1  12 2426.59 651.925   5
   7  -1 -11 313.076 277.782  23
  -7  -1  11 210.947 285.043   6
  -7  -1  11 624.282 342.795   5
  -7   1  11 786.009 453.116   5
   7  -1 -10 9433.57 1172.72  23
  -7   1  10 8102.42 1190.56  20
  -7  -1  10 9520.59 1083.96   5
  -7   1  10 7714.07 985.609   5
  -7  -1  10 9900.30 1097.07   6
  -7   1  10 9227.47 978.377   6
   7  -1  -9 34309.8 2256.52  23
  -7   1   9 34436.6 2331.24  20
  -7  -1   9 30640.2 2261.03  20
  -7  -1   9 33811.8 1991.37   5
  -7   1   9 34505.3 2003.78   5
  -7  -1   9 31313.5 1865.70   6
  -7   1   9 33763.1 1782.67   6
  -7   1   8 15472.9 1558.56  20
  -7  -1   8 15936.7 1618.84  20
  -7  -1   8 15144.3 1312.23   5
  -7   1   8 13688.4 1254.51   5
  -7   1   8 15587.9 1173.61   6
  -7  -1   8 14490.1 1253.64   6
  -7   1   7 251.448 379.320  20
  -7  -1   7 193.968 382.906  20
  -7  -1   7 931.629 417.196   5
  -7   1   7 459.125 293.085   5
  -7   1   7 837.872 277.986   6
  -7  -1   7 699.755 321.791   6
  -7   1   6 141159. 4697.36  20
  -7  -1   6 144676. 4756.80  20
  -7   1   6 139628. 3897.95   5
  -7   1   6 142461. 3419.28   6
  -7  -1   6 141003. 3773.28   6
  -7   1   5 17.0540 317.658  20
  -7  -1   5 895.775 564.819  20
  -7  -1   4 15441.4 1585.57  20
  -7   1   4 9106.50 1250.56  20
  -7   1   3 3028.53 771.072  20
  -7  -1   3 2714.78 693.271  20
  -7   1   3 3038.62 662.610   2
  -7  -1   2-200.431 260.030  20
  -7   1   2-446.321 445.022   2
  -7  -1   2 91.9015 245.968   4
  -7  -1   1 480.743 362.626  20
  -7   1   1 238.022 253.119   2
  -7  -1   1 7.13702 218.855   4
  -7   1   0 1683.35 603.377   2
  -7  -1   0 1142.58 475.168   4
  -7  -1  -1 7921.79 604.372  18
  -7   1  -1 6973.39 578.183  27
  -7  -1  -1 7558.31 601.655  27
  -7   1  -2 17410.2 885.083  18
  -7  -1  -2 17362.9 911.168  18
  -7   1  -2 16357.9 900.893  27
  -7  -1  -2 15890.3 890.651  27
  -7  -1  -3 35.7299 161.283  27
  -7  -1  -3-161.099 157.935  18
  -7   1  -3 141.970 151.149  18
  -7   1  -3-77.3456 137.903  27
  -7   1  -4 594.697 194.150  18
  -7   1  -4 835.178 242.303  27
  -7  -1  -4 652.479 197.406  27
  -7  -1  -4 1001.11 257.799  18
  -7  -1  -5 894.412 241.302  18
  -7   1  -5 571.540 199.101  18
  -7   1  -5 593.983 219.854  27
  -7  -1  -5 364.927 197.622  27
  -7  -1  -6 76.7626 155.838  18
  -7   1  -6 215.083 148.706  18
  -7  -1  -6 47.2238 144.072  27
  -7   1  -6 229.997 161.714  27
  -7   1  -7 791.713 202.465  27
  -7  -1  -7 795.755 204.328  27
  -7  -1  -7 770.776 197.987  18
  -7   1  -8 4420.49 342.789  27
  -7  -1  -8 4758.73 385.566  27
   7   2 -22 860.480 155.735  15
   7  -2 -22 815.770 186.458  15
   7   2 -21 2268.54 288.955  15
   7  -2 -21 2674.92 333.321  15
   7   2 -20 1254.94 262.037  15
   7  -2 -20 1132.48 253.746  15
   7  -2 -19 6447.38 588.646  15
   7   2 -19 6153.79 550.346  15
   7  -2 -18 2297.12 357.734  19
   7   2 -18 1941.93 327.289  15
   7  -2 -18 1727.87 318.213  15
   7  -2 -17 322.749 198.758  19
   7   2 -17 258.284 160.608  15
   7  -2 -17-113.815 189.135  15
   7  -2 -16-232.173 200.487  19
   7   2 -16 140.529 162.348  15
   7  -2 -16-58.2117 182.098  15
   7  -2 -15 9518.33 693.303  19
   7   2 -15 9060.57 658.274  15
   7  -2 -15 10729.7 721.888  15
  -7  -2  14 14398.9 1560.13   5
  -7   2  14 16389.9 1672.04   5
  -7  -2  13 727.071 382.940   5
  -7   2  13 1010.12 494.199   5
  -7  -2  12 1823.93 564.217   6
  -7  -2  12 2094.21 593.169   5
  -7   2  12 2503.48 651.565   5
   7  -2 -11 26961.2 2066.35  23
  -7  -2  11 25770.2 1848.74   5
  -7   2  11 26705.2 1885.06   5
  -7  -2  11 25404.1 1863.95   6
   7  -2 -10 7171.28 1070.93  23
  -7   2  10 6536.48 1058.40  20
  -7  -2  10 5108.55 802.310   6
  -7  -2  10 5228.26 825.656   5
  -7   2  10 5573.20 841.119   5
   7  -2  -9 22501.6 1880.06  23
  -7   2   9 19763.6 1787.21  20
  -7  -2   9 20885.7 1581.11   5
  -7   2   9 19716.2 1519.87   5
   7  -2  -9 22880.2 1591.90   1
  -7  -2   9 22520.7 1643.63   6
   7  -2  -8 2619.69 698.020  23
  -7  -2   8 3622.89 660.885  21
  -7   2   8 2261.75 672.499  20
  -7  -2   8 2414.23 638.055  20
  -7  -2   8 2481.54 546.262   6
  -7  -2   8 2322.86 504.465   5
  -7   2   8 2037.12 493.009   5
   7  -2  -8 2216.23 537.884   1
   7  -2  -7 4129.17 868.621  23
  -7   2   7 1673.51 553.108  20
  -7  -2   7 1714.48 594.393  20
  -7  -2   7 2349.86 568.653   5
  -7   2   7 1952.17 492.661   5
   7  -2  -7 2616.99 648.026   1
  -7  -2   7 1880.73 467.077   6
  -7   2   6 3069.06 773.615  20
  -7  -2   6 3202.23 742.754  20
  -7   2   6 2987.51 593.779   5
  -7  -2   6 3484.43 615.985   6
  -7   2   5 215.490 380.331  20
  -7  -2   5-7.64278 326.680  20
  -7   2   5 101.473 265.739   2
  -7  -2   4 52994.4 2969.39  20
  -7   2   4 60049.6 2588.55  10
  -7   2   4 51075.7 2578.68   2
  -7  -2   3 43205.8 2750.13  20
  -7   2   3 45005.1 2545.35   2
  -7  -2   2 64001.1 3389.06  20
  -7   2   2 54220.9 2919.76   2
  -7   2   1 6481.99 1078.98   2
   7  -2  -1 7967.28 1186.54   1
  -7  -2   1 7355.14 1095.07   4
   7  -2   0 78918.8 3708.04   1
  -7  -2   0 92541.7 3999.54   4
  -7  -2  -1 926.172 232.087  27
  -7   2  -1 958.151 231.929  27
  -7  -2  -1 1338.71 277.865  18
  -7  -2  -2 19796.3 992.476  18
  -7  -2  -2 20219.8 1003.07  27
  -7   2  -2 18804.0 963.915  27
  -7   2  -3-53.9823 141.684  27
  -7  -2  -3-57.9195 161.491  27
  -7  -2  -3 59.0537 142.775  18
  -7  -2  -4 182.223 159.167  27
  -7  -2  -4 483.357 216.160  18
  -7   2  -4 198.446 142.996  27
  -7  -2  -5 151.296 165.471  18
  -7   2  -5-89.6788 104.599  18
  -7  -2  -5 79.9105 152.297  27
  -7   2  -5 53.0290 129.267  27
  -7   2  -6 340.560 141.445  18
  -7  -2  -6-262.241 185.420  18
  -7  -2  -6 1.00400 133.286  27
  -7   2  -6 70.6091 115.694  27
  -7   2  -7 890.773 190.258  27
  -7  -2  -7 526.509 155.864  27
  -7  -2  -7 744.553 211.787  18
  -7  -2  -8 2425.63 281.683  18
  -7  -2  -8 2125.21 263.831  27
   7  -3 -22 943.716 176.605  15
   7  -3 -21 430.792 165.875  15
   7   3 -20 2458.79 319.678  15
   7  -3 -20 1656.37 297.845  15
   7  -3 -19 1111.61 257.923  19
   7  -3 -19 1175.93 287.521  15
   7   3 -19 829.692 193.203  15
   7  -3 -18 1612.55 323.984  19
   7   3 -18 1342.33 288.164  15
   7  -3 -18 1010.45 287.517  15
   7  -3 -17 553.227 224.878  19
   7   3 -17 441.124 174.613  15
   7  -3 -17 636.607 218.940  15
   7  -3 -16 7089.58 620.773  19
   7   3 -16 7424.16 614.047  15
   7  -3 -16 7482.41 629.217  15
   7  -3 -15 768.796 244.026  19
   7   3 -15 722.588 236.064  15
   7  -3 -15 466.599 208.453  15
   7  -3 -14 4690.21 495.941  19
  -7  -3  14 5269.93 929.614   5
   7  -3 -14 4760.97 473.037  15
  -7  -3  13 21130.1 1817.74   5
  -7   3  13 18857.0 1728.86   5
  -7  -3  13 20004.3 1820.42   6
  -7  -3  12 958.702 398.259  21
  -7  -3  12 159.730 324.142   6
  -7  -3  12 949.001 396.622   5
  -7   3  12 1640.45 568.792   5
  -7  -3  11 8464.78 1172.58  21
  -7  -3  11 8170.04 1080.44   6
  -7   3  11 8385.30 1062.66   5
  -7  -3  11 6941.37 941.599   5
   7  -3 -10 3093.85 744.578  23
  -7  -3  10 4386.22 842.697  21
  -7   3  10 4354.74 857.932  20
  -7  -3  10 2740.27 649.705   6
  -7  -3  10 3334.94 692.825   5
  -7   3  10 3659.48 679.256   5
   7  -3  -9 1562.18 550.651  23
  -7  -3   9 2392.18 608.432  21
  -7   3   9 1656.78 534.284  20
  -7  -3   9 1461.46 461.830   6
   7  -3  -9 1693.45 490.161   1
  -7  -3   9 1849.24 534.174   5
  -7   3   9 1697.20 447.531   5
   7  -3  -8 4627.26 860.980  23
  -7  -3   8 4421.66 790.796  21
  -7   3   8 4932.31 914.146  20
   7  -3  -8 4173.89 743.506   1
  -7  -3   8 3778.48 673.730   5
  -7   3   8 4167.55 698.875   5
  -7  -3   8 4971.61 808.507   6
   7  -3  -7 30788.0 2304.56  23
  -7   3   7 26823.9 2066.19  20
  -7  -3   7 30746.1 2279.62  20
  -7   3   7 32014.5 1851.03   5
   7  -3  -7 30995.0 2011.72   1
  -7  -3   7 28095.6 1836.09   6
   7  -3  -6 14006.9 1603.84  23
  -7   3   6 14990.4 1594.39  20
  -7  -3   6 17266.8 1691.59  20
  -7   3   6 17164.3 1348.15   5
   7  -3  -6 14611.3 1420.09   1
  -7   3   6 15633.2 1316.80   2
  -7  -3   6 14150.5 1317.37   6
   7  -3  -5 3833.89 887.340  23
  -7   3   5 4194.51 913.862  20
  -7  -3   5 3748.14 821.156  20
  -7   3   5 3417.55 668.637   2
   7  -3  -5 3886.08 760.768   1
   7  -3  -4 333.894 307.920  23
  -7  -3   4-71.8744 284.940  20
  -7   3   4 633.615 333.125   2
  -7   3   4 419.109 230.787  10
   7  -3  -4 623.285 320.284   1
  -7  -3   3 895.285 499.862  20
  -7   3   3 255.285 277.013   2
  -7   3   3 29.3379 370.804  10
   7  -3  -3 280.270 322.214   1
  -7   3   2 936.442 495.002   2
   7  -3  -2 291.413 261.306   1
   7  -3  -1 56.4163 264.075  23
  -7   3   1 877.061 434.514   2
  -7  -3   1 249.790 466.733   4
   7  -3  -1 62.6491 218.791   1
  -7  -3   0 11173.3 721.306  18
  -7  -3   0 10046.8 675.399  27
  -7  -3  -1 5468.68 525.282  18
  -7   3  -1 5155.48 501.294  27
  -7  -3  -1 5853.56 542.236  27
  -7  -3  -2 15294.7 887.114  18
  -7   3  -2 14876.4 849.286  27
  -7  -3  -2 17348.6 929.012  27
  -7  -3  -3-69.8853 165.764  27
  -7   3  -3 319.049 177.735  27
  -7  -3  -3 207.490 166.252  18
  -7  -3  -4 1745.64 316.348  27
  -7   3  -4 1667.55 291.705  27
  -7  -3  -4 1322.61 301.206  18
  -7  -3  -5 5819.16 542.350  18
  -7  -3  -5 6103.66 539.348  27
  -7   3  -5 5576.28 489.299  27
  -7  -3  -6 7542.02 582.390  18
  -7  -3  -6 7742.31 567.435  27
  -7  -3  -7 1580.68 251.503  27
  -7  -3  -7 1773.79 279.254  18
  -7  -3  -8 2949.56 298.565  18
  -7  -3  -8 3124.85 294.473  27
   7  -4 -22 1644.55 205.773  15
   7  -4 -21 115.523 127.786  15
   7  -4 -20 1670.53 275.779  19
   7  -4 -20 1777.38 288.688  15
   7  -4 -19 1053.83 263.130  19
   7  -4 -19 1053.27 307.265  15
   7  -4 -18 2116.03 333.819  19
   7  -4 -18 1480.85 293.215  15
   7  -4 -17 250.320 220.636  19
   7  -4 -17 66.9233 149.112  15
   7  -4 -16 317.608 194.166  19
   7  -4 -16 264.754 140.519  15
   7  -4 -15-44.7757 199.745  19
   7  -4 -15 251.170 183.697  15
   7  -4 -14 6279.92 573.529  19
   7  -4 -14 8178.93 623.680  15
   7  -4 -13 374.082 180.760  19
  -7  -4  13 183.797 227.347   5
  -7   4  13 349.886 343.542   5
  -7  -4  12-18.3245 276.336  21
  -7  -4  12 55.7846 272.761   6
  -7  -4  12 662.176 365.120   5
  -7  -4  11 395.038 356.635  21
  -7  -4  11 287.125 349.312   6
  -7  -4  11 268.959 192.563   5
  -7   4  11 222.584 237.792   5
  -7  -4  10 3664.22 842.523  21
  -7  -4  10 3812.75 764.713   6
  -7  -4  10 4806.35 831.137   5
  -7   4  10 4645.11 801.955   5
   7  -4  -9 1134.42 509.417  23
  -7  -4   9 743.867 422.426  21
  -7   4   9 335.011 281.630  20
  -7  -4   9-208.337 312.256   6
  -7  -4   9 292.495 233.451   5
  -7   4   9 571.893 291.582   5
   7  -4  -9-65.8856 165.921   1
   7  -4  -8 30075.6 2391.76  23
  -7  -4   8 30066.5 2197.63  21
  -7   4   8 28316.2 2169.32  20
  -7   4   8 31669.7 1864.35   5
   7  -4  -8 26815.4 1912.60   1
  -7  -4   8 29550.7 2005.13   6
   7  -4  -7 10025.9 1411.62  23
  -7   4   7 10537.6 1327.34  20
   7  -4  -7 10828.3 1241.88   1
  -7  -4   7 9768.41 1154.77   6
   7  -4  -6 710.421 511.790  23
  -7   4   6-12.4628 241.743  20
   7  -4  -6 73.7169 330.310   1
  -7  -4   6-319.999 260.972   6
   7  -4  -5 128.360 313.664  23
  -7  -4   5-467.884 498.788  20
   7  -4  -5 242.220 197.699   1
  -7   4   5 51.2956 250.720   2
   7  -4  -4 13756.0 1679.53  23
  -7   4   4 12946.5 1391.34  10
   7  -4  -4 14420.4 1511.21   1
  -7   4   4 10887.7 1238.06   2
   7  -4  -3-171.539 250.254  23
   7  -4  -3 179.229 367.615   1
  -7   4   3 114.845 390.311   2
  -7   4   3-163.230 256.249  10
   7  -4  -2 12276.5 1631.28  23
  -7   4   2 14766.5 1604.77  10
   7  -4  -2 12498.4 1464.04   1
  -7   4   2 12776.7 1492.00   2
  -7  -4   1 1422.46 270.438  18
   7  -4  -1 1138.40 540.031  23
   7  -4  -1 1578.59 562.740   1
  -7  -4   0-61.4238 135.024  27
  -7  -4   0 423.648 252.815  18
  -7  -4  -1 6406.11 574.089  18
  -7  -4  -1 6348.56 561.995  27
  -7  -4  -2 29298.9 1229.89  18
  -7  -4  -2 29937.2 1203.08  27
  -7  -4  -3-71.5469 162.674  27
  -7  -4  -3 104.771 175.719  18
  -7  -4  -4 1957.28 326.649  18
  -7  -4  -4 2230.95 340.373  27
  -7  -4  -5 78.5853 143.387  27
  -7  -4  -5 223.812 165.376  18
  -7  -4  -6 146.461 110.720  27
  -7  -4  -6 315.083 197.459  18
  -7  -4  -7 4078.26 376.936  18
  -7  -4  -7 4520.79 385.628  27
  -7  -4  -8-53.1191 85.9795  18
   7  -5 -21 609.873 153.843  19
   7  -5 -21 485.539 130.550  15
   7  -5 -20 1454.41 260.090  19
   7  -5 -20 1363.55 240.399  15
   7  -5 -19 736.157 220.179  19
   7  -5 -19 606.564 204.206  15
   7  -5 -18 638.189 232.653  19
   7  -5 -18 702.488 208.374  15
   7  -5 -17 8801.18 694.774  19
   7  -5 -17 10392.6 717.522  15
   7  -5 -16 3218.15 442.352  19
   7  -5 -16 4272.30 471.249  15
   7  -5 -15 1992.07 369.512  19
   7  -5 -15 2297.22 346.289  15
   7  -5 -14 12984.3 829.116  19
   7  -5 -13-12.8348 184.308  19
  -7  -5  12 941.061 367.862  21
   7  -5 -12 1380.62 275.197  19
  -7  -5  12 1639.07 577.024   7
  -7  -5  11 678.577 430.614  21
  -7  -5  11 484.464 316.362   6
  -7  -5  11 332.795 366.864   7
  -7  -5  10 9.21899 331.814  21
  -7  -5  10 410.096 337.032   6
  -7  -5  10-63.4669 301.937   5
  -7  -5   9 10268.3 1380.48  21
   7  -5  -9 10517.5 1243.62   1
  -7  -5   9 9924.18 1219.48   6
   7  -5  -8 34.1225 207.223   1
  -7  -5   8 708.230 367.439   6
   7  -5  -7 28892.7 2437.31  23
  -7   5   7 28733.4 2288.51  20
   7  -5  -7 27847.6 2084.27   1
  -7  -5   7 30335.2 2083.62   6
   7  -5  -6 994.449 410.325  23
  -7   5   6 2093.97 660.711  20
   7  -5  -6 1249.92 466.318   1
  -7  -5   6 1427.08 509.325   6
   7  -5  -5 2296.35 693.069  23
   7  -5  -5 2932.36 734.550   1
  -7   5   5 3674.70 814.499  10
  -7  -5   5 3380.51 759.005   7
   7  -5  -4 32043.4 2608.97  23
  -7   5   4 34625.1 2406.07  10
  -7   5   4 30300.9 2131.98   2
   7  -5  -4 33534.0 2398.63   1
  -7  -5   4 33960.9 2413.49   7
   7  -5  -3 54979.6 3452.30  23
  -7   5   3 58908.0 3203.42  10
  -7   5   3 55048.0 3027.64   2
   7  -5  -3 54274.8 3101.24   1
   7  -5  -2 1276.70 555.186  23
  -7  -5   2 1424.60 279.054  18
  -7   5   2 989.087 584.903  10
  -7  -5   1 6052.92 543.462  18
  -7  -5   0 3060.31 388.542  27
  -7  -5   0 3246.24 407.465  18
  -7  -5  -1-605.598 198.395  27
  -7  -5  -1-20.7702 155.927  18
  -7  -5  -2 4206.30 459.984  27
  -7  -5  -2 2942.19 402.471  18
  -7  -5  -3 11263.7 761.100  18
  -7  -5  -3 12447.8 763.039  27
  -7  -5  -4 2212.96 325.039  27
  -7  -5  -4 1868.05 331.206  18
  -7  -5  -5 271.395 143.546  27
  -7  -5  -5 83.4034 162.376  18
  -7  -5  -6 392.445 153.385  27
  -7  -5  -6 629.315 200.647  18
  -7  -5  -7 430.667 142.784  18
  -7  -5  -7 448.837 131.993  27
   7  -6 -20 57.6808 131.497  19
   7  -6 -20-218.618 125.269  15
   7  -6 -19 1371.45 265.107  19
   7  -6 -19 989.587 211.318  15
   7  -6 -18 348.744 205.718  19
   7  -6 -18 113.985 146.829  15
   7  -6 -17 1931.77 345.924  19
   7  -6 -16 7863.36 662.178  19
   7  -6 -15 276.986 179.994  19
   7  -6 -14 54.6192 203.435  19
   7  -6 -13 5522.97 544.979  19
   7  -6 -12 19394.0 989.498  19
   7  -6 -11 12052.9 758.940  19
  -7  -6  10 335.627 413.587  21
  -7  -6  10-181.454 349.310   7
  -7  -6  10-83.6904 298.993   6
  -7  -6   9 19260.8 1990.43  21
   7  -6  -9 19562.3 1797.22   1
  -7  -6   9 21799.0 2029.86   7
  -7  -6   9 21793.7 1840.77   6
   7  -6  -8 2443.77 666.759   1
  -7  -6   8 2396.61 723.134   7
  -7  -6   8 2208.14 643.847   6
  -7  -6   7-278.342 339.244   7
   7  -6  -7 731.365 378.003   1
  -7  -6   7 497.800 356.135   6
  -7  -6   6 69300.6 3597.56   7
   7  -6  -6 99183.5 4162.60   1
  -7   6   5 15079.6 1648.82  10
  -7  -6   5 12077.2 1528.56   7
   7  -6  -5 17015.1 1760.84   1
  -7  -6   4 140.928 136.848  18
  -7   6   4 964.913 514.194  10
  -7  -6   4 565.704 391.748   7
  -7  -6   3 298.799 150.865  18
  -7  -6   2 257.713 137.561  18
  -7  -6   1 1.14370 127.891  18
  -7  -6   0 1206.94 272.116  18
  -7  -6  -1-84.7152 150.287  18
  -7  -6  -2 456.265 207.601  27
  -7  -6  -2 65.5847 153.432  18
  -7  -6  -3 3102.30 370.863  27
  -7  -6  -3 3578.70 428.467  18
  -7  -6  -4 2328.47 340.765  19
  -7  -6  -4 2306.91 312.148  27
  -7  -6  -4 1947.99 308.411  18
  -7  -6  -5 4029.38 407.960  18
  -7  -6  -5 3472.97 353.237  27
  -7  -6  -6 330.400 117.140  27
  -7  -6  -6 398.288 162.108  18
  -7  -6  -7 593.281 125.369  18
   7  -7 -20 2520.95 282.555  19
   7  -7 -19 127.673 164.324  19
   7  -7 -18 941.155 263.013  19
   7  -7 -17-26.9490 185.960  19
   7  -7 -16 1352.57 265.460  17
   7  -7 -16 1443.46 314.672  19
   7  -7 -15 1218.48 254.040  17
   7  -7 -15 1127.90 282.613  19
   7  -7 -14 3488.61 445.206  17
   7  -7 -14 2826.40 418.299  19
   7  -7 -13 2202.96 360.724  17
   7  -7 -13 2417.50 384.390  19
   7  -7 -12 6940.05 619.389  17
   7  -7 -12 7253.91 621.237  19
   7  -7 -11 8925.56 655.996  19
   7  -7 -11 9170.44 701.668  17
   7  -7 -10 9025.87 685.672  17
   7  -7 -10 8765.65 643.712  19
   7  -7  -9 4403.88 478.795  17
   7  -7  -8 5849.36 544.318  17
   7  -7  -7 1301.45 265.270  17
   7  -7  -6 352.624 162.897  17
   7  -7  -5 1207.40 280.619  17
  -7  -7   4 5746.06 521.277  18
   7  -7  -4 4592.04 490.484  17
  -7  -7   3 25839.5 1100.12  18
   7  -7  -3 26247.6 1143.52  17
  -7  -7   3 23998.0 1069.75  25
  -7  -7   2 280.621 203.953  18
  -7  -7   2 77.3744 135.609  25
  -7  -7   1 2902.09 391.364  18
  -7  -7   1 2555.82 358.692  25
  -7  -7   0 9917.70 703.862  18
  -7  -7  -1 3520.00 428.763  18
  -7  -7  -2 335.354 180.833  18
  -7  -7  -3 6157.50 541.047  18
  -7  -7  -3 5897.17 521.318  19
  -7  -7  -4 1048.70 219.310  18
  -7  -7  -4 1199.70 226.179  19
  -7  -7  -5 16.9393 99.5345  19
  -7  -7  -5 94.9383 105.060  18
  -7  -7  -6-46.2032 99.5742  18
   7  -8 -19 1012.27 208.525  19
   7  -8 -18 45.0102 174.870  19
   7  -8 -17 638.405 227.385  19
   7  -8 -16 1953.90 343.588  19
   7  -8 -15 1258.04 264.380  17
   7  -8 -15 1523.25 321.277  19
   7  -8 -14 777.389 238.478  17
   7  -8 -14 854.968 294.435  19
   7  -8 -13 42.1983 167.703  17
   7  -8 -13 138.425 191.867  19
   7  -8 -12 8071.55 657.755  19
   7  -8 -12 8424.95 686.782  17
   7  -8 -11-96.2047 172.845  17
   7  -8 -11-33.9741 147.025  19
   7  -8 -10 21705.5 1081.56  17
   7  -8  -9 9349.74 704.933  17
  -7  -8   9 9530.58 732.940  11
   7  -8  -8 37701.1 1407.62  17
   7  -8  -7 449.786 181.000  17
   7  -8  -6 6966.47 616.123  17
  -7  -8   5 481.541 180.365  18
   7  -8  -5 421.129 211.196  17
  -7  -8   4 2557.19 364.096  18
   7  -8  -4 2882.04 404.117  17
  -7  -8   3 2769.14 372.397  18
   7  -8  -3 2849.44 409.552  17
  -7  -8   3 2595.57 386.498  25
  -7  -8   2 16400.9 887.030  18
  -7  -8   2 15690.7 890.763  25
  -7  -8   1 23295.5 1052.75  18
  -7  -8   1 23713.3 1089.23  25
  -7  -8   0 7587.90 600.615  18
  -7  -8   0 8084.40 640.606  25
  -7  -8  -1 968.162 242.084  18
  -7  -8  -2 4787.93 463.044  18
  -7  -8  -3 410.169 167.886  19
  -7  -8  -3 695.146 196.847  18
  -7  -8  -4 5280.06 417.133  18
  -7  -8  -4 5343.02 444.651  19
  -7  -8  -5 388.377 123.450  19
  -7  -8  -5 294.486 114.144  18
   7  -9 -19 99.2438 93.6076  19
   7  -9 -18 731.871 200.115  19
   7  -9 -17 69.5736 154.685  19
   7  -9 -16 37.5902 180.851  19
   7  -9 -15 512.898 193.266  17
   7  -9 -15 164.942 195.530  19
   7  -9 -14 4261.45 474.911  19
   7  -9 -14 4765.75 496.842  17
   7  -9 -13 398.644 213.384  17
   7  -9 -13 145.098 169.748  19
   7  -9 -12 2678.37 383.402  17
   7  -9 -12 2387.23 376.401  19
   7  -9 -11 895.728 244.851  17
  -7  -9  11 406.041 196.348  11
   7  -9 -10 5214.39 544.594  17
  -7  -9  10 5752.23 593.623  11
   7  -9  -9 18724.0 1021.18  17
  -7  -9   9 19225.2 1055.25  11
   7  -9  -8 26376.9 1213.14  17
  -7  -9   8 28691.7 1275.97  11
   7  -9  -7 45996.8 1585.12  17
  -7  -9   6 1834.96 308.365  18
   7  -9  -6 1539.11 296.031  17
  -7  -9   5 11344.2 724.452  18
   7  -9  -5 10348.6 756.907  17
   7  -9  -4 5875.55 575.577  17
  -7  -9   4 5183.03 498.568  18
  -7  -9   4 5655.67 552.026  25
  -7  -9   3 1057.43 241.244  18
  -7  -9   3 1181.81 265.436  25
  -7  -9   2 862.571 216.750  18
   7  -9  -2 640.470 203.315  16
  -7  -9   2 1148.50 272.613  25
   7  -9  -1 2647.09 372.627  16
  -7  -9   1 3580.02 433.789  25
  -7  -9   1 2754.52 359.089  18
  -7  -9   0 3258.89 382.443  18
  -7  -9  -1-233.670 123.115  18
  -7  -9  -2 2319.52 329.000  19
  -7  -9  -2 2550.53 308.566  18
  -7  -9  -3 1954.74 281.484  19
  -7  -9  -3 1584.20 230.746  18
  -7  -9  -4 2121.84 258.938  19
  -7  -9  -4 2100.46 229.637  18
   7 -10 -18 118.317 125.175  19
   7 -10 -17 214.770 146.100  19
  -7 -10  17 35.6863 119.654  11
   7 -10 -16 5004.19 439.188  19
  -7 -10  16 4456.73 445.082  11
   7 -10 -15 4053.55 416.487  19
   7 -10 -14-237.997 158.187  19
   7 -10 -14 178.836 155.812  17
  -7 -10  14-202.624 159.279  11
   7 -10 -13 769.556 249.288  19
   7 -10 -13 1046.41 251.874  17
  -7 -10  13 1366.32 300.808  11
   7 -10 -12 15100.6 876.201  17
  -7 -10  12 14296.4 902.985  11
   7 -10 -11-166.013 188.490  17
  -7 -10  11 424.967 213.628  11
   7 -10 -10 4370.19 496.855  17
  -7 -10  10 5604.16 568.292  11
   7 -10  -9 23569.3 1136.81  17
  -7 -10   9 23629.2 1163.36  11
   7 -10  -8 394.644 206.043  17
  -7 -10   8 271.938 186.420  11
  -7 -10   7-42.7688 109.843  18
   7 -10  -7-50.9208 160.054  17
  -7 -10   7 231.155 190.009  11
  -7 -10   6 1273.27 262.208  18
   7 -10  -6 1172.01 317.530  17
  -7 -10   6 438.565 194.567  11
  -7 -10   5 7449.78 575.275  18
  -7 -10   5 7588.86 622.165  25
  -7 -10   4 1741.83 279.566  18
  -7 -10   4 1685.37 290.019  25
   7 -10  -3 4373.19 479.249  16
  -7 -10   3 5156.94 474.250  18
  -7 -10   3 5265.25 524.789  25
   7 -10  -2 367.897 186.392  16
  -7 -10   2 9.96987 141.384  25
  -7 -10   2 108.294 128.519  18
   7 -10  -1 1056.49 243.990  16
  -7 -10   1 615.069 212.590  25
  -7 -10   1 717.474 173.711  18
  -7 -10   0-72.6425 153.442  19
  -7 -10   0-83.3983 131.391  18
  -7 -10  -1 105.902 139.443  19
  -7 -10  -2 52.3204 118.526  19
  -7 -10  -3 44.6062 104.324  19
   7 -11 -16 326.886 119.012  19
  -7 -11  16 283.872 121.470  11
   7 -11 -15 470.597 145.770  19
  -7 -11  15 389.840 159.089  11
   7 -11 -14 425.423 159.622  19
  -7 -11  14 253.555 139.589  11
   7 -11 -13 3397.62 377.096  17
  -7 -11  13 2917.83 385.178  11
   7 -11 -12 1428.26 275.248  17
  -7 -11  12 1380.15 288.987  11
   7 -11 -11 3545.18 431.289  17
  -7 -11  11 3294.94 426.377  11
   7 -11 -10 3260.98 429.974  17
  -7 -11  10 3400.73 438.670  11
   7 -11  -9 905.937 276.101  17
  -7 -11   9 439.055 192.559  11
   7 -11  -8 100.065 209.835  17
  -7 -11   8-141.104 159.926  11
  -7 -11   7-178.265 188.112  11
  -7 -11   6 457.067 182.573  25
  -7 -11   6 120.216 113.428  11
  -7 -11   5 392.492 182.404  25
  -7 -11   5 216.725 110.190  11
   7 -11  -5-0.58030 222.833  16
   7 -11  -4 3237.03 413.116  16
  -7 -11   4 3387.94 410.345  25
  -7 -11   4 3991.57 446.181  11
   7 -11  -3-6.39797 165.112  16
  -7 -11   3 34.5453 170.017  25
  -7 -11   2 320.884 164.327  19
   7 -11  -2 506.954 197.687  16
  -7 -11   2 126.529 132.926  25
  -7 -11   1 192.392 178.033  19
   7 -11  -1 213.339 189.625  16
  -7 -11   0 6412.76 494.789  19
  -7 -11  -1 238.782 144.827  19
  -7 -11  -2 1389.35 208.388  19
  -7 -12  14 75.2513 97.0767  11
  -7 -12  13 298.125 155.996  11
  -7 -12  12 3026.45 358.913  11
  -7 -12  11 382.004 166.724  11
  -7 -12  10-24.5154 128.430  11
  -7 -12   9 1287.60 257.315  11
  -7 -12   8 8551.53 627.382  11
  -7 -12   7 1114.28 254.607  25
  -7 -12   7 714.732 217.138  11
   7 -12  -7 547.313 165.517  16
   7 -12  -6 919.066 234.201  16
  -7 -12   6 193.276 145.570  25
  -7 -12   6 644.676 200.147  11
   7 -12  -5 509.228 195.504  16
  -7 -12   5 302.556 145.037  25
  -7 -12   5 399.970 151.546  11
   7 -12  -4 5253.81 468.933  16
  -7 -12   4 4716.52 445.521  25
  -7 -12   4 4899.51 446.063  11
   7 -12  -3 5350.41 467.038  16
  -7 -12   3 4554.22 395.335  19
  -7 -12   3 5318.50 463.429  25
  -7 -12   2 3695.05 355.693  19
  -7 -12   2 3935.33 383.332  25
   7 -12  -2 4433.70 395.493  16
  -7 -12   1 4071.56 358.019  19
  -7 -12   0 182.852 102.229  19
   7 -13 -11 412.663 133.826  16
  -7 -13  11 694.250 160.537  11
   7 -13 -10 132.737 109.635  16
  -7 -13  10 128.263 123.586  25
  -7 -13  10 157.859 110.981  11
   7 -13  -9 883.558 195.106  16
  -7 -13   9 999.262 199.609  25
  -7 -13   9 1055.27 197.852  11
   7 -13  -8 4156.44 383.208  16
  -7 -13   8 3968.09 370.306  25
  -7 -13   8 3629.50 362.101  11
  -7 -13   7 1032.84 210.925  25
   7 -13  -7 1121.84 210.879  16
  -7 -13   7 1134.79 207.471  11
   7 -13  -6 2019.39 286.030  16
  -7 -13   6 1564.68 241.749  25
  -7 -13   6 1551.37 229.851  11
   7 -13  -5 196.036 164.017  16
  -7 -13   5 110.875 128.474  25
  -7 -13   5 103.589 101.937  11
   7 -13  -4 403.310 159.431  16
  -7 -13   4 301.823 133.013  25
  -7 -13   4 91.0890 93.7603  11
   7 -13  -3 1134.86 204.664  16
   8   0 -23 115.064 90.1273  15
   8   0 -22 3998.03 381.314  15
   8   0 -21 53.4343 146.165  15
   8   0 -20 5932.53 570.611  15
   8   0 -19 259.013 195.125  15
   8   0 -18 188.271 185.565  15
   8   0 -17-128.177 164.138  19
   8   0 -17 295.257 202.003  15
   8   0 -16 78574.4 1993.34  19
   8   0 -16 75695.1 1962.01  15
   8   0 -15 55.7140 158.477  19
   8   0 -15-48.8513 113.956  15
  -8   0  14 1527.24 562.042   6
   8   0 -14 1698.74 303.610  15
  -8   0  13 258.357 278.738   6
  -8   0  13 364.026 325.598   5
  -8   0  12 49634.0 2737.93   5
  -8   0  12 51378.9 2657.16   6
   8   0 -11 454.987 434.101  23
  -8   0  11 46.8560 228.270   6
  -8   0  10 31.9709 249.121  20
  -8   0  10 15.5437 179.548   6
  -8   0  10-58.1581 280.181   5
  -8   0   9 196.158 292.030  20
  -8   0   9 172.610 236.128   5
  -8   0   9 390.661 267.497   6
  -8   0   8 55563.7 3220.13  20
  -8   0   8 58674.3 2764.12   5
  -8   0   8 64670.0 2672.80   6
  -8   0   7 90.7043 358.312  20
  -8   0   7-3.90295 257.045   6
  -8   0   6 278.542 280.977  20
  -8   0   5 479.972 346.044  20
  -8   0   4 4133.72 935.909  20
  -8   0   3-1338.87 579.356  20
  -8   0   2-140.231 304.076  20
  -8   0   2 317.641 127.676  27
  -8   0   1-101.899 138.437  27
  -8   0   1-3.61492 100.316  18
  -8   0   0 46935.1 1467.36  18
  -8   0   0 45925.4 1511.23  27
  -8   0  -1-51.7471 145.297  18
  -8   0  -1 292.365 170.828  27
  -8   0  -2-112.089 151.182  18
  -8   0  -2-187.324 173.105  27
  -8   0  -3-168.772 142.089  18
  -8   0  -3 102.268 182.741  27
  -8   0  -4 6743.72 538.060  18
  -8   0  -4 6352.77 554.803  27
  -8   0  -5 135.261 165.979  27
  -8   0  -5-115.580 104.764  18
  -8   0  -6 1015.86 182.983  18
  -8   0  -6 989.284 217.697  27
  -8   0  -7-64.7026 69.1045  27
   8  -1 -23 182.901 105.742  15
   8  -1 -22 139.794 109.818  15
   8   1 -22 264.773 117.818  15
   8  -1 -21 841.018 213.917  15
   8   1 -21 1253.07 254.505  15
   8   1 -20-162.065 168.034  15
   8  -1 -20 415.411 231.081  15
   8  -1 -19 22.9759 145.730  19
   8   1 -19-30.2646 136.893  15
   8  -1 -19-78.1233 160.563  15
   8  -1 -18 758.231 220.749  19
   8   1 -18 1034.07 262.327  15
   8  -1 -18 1042.52 260.272  15
   8  -1 -17 251.075 189.249  19
   8   1 -17-108.868 153.333  15
   8  -1 -17 23.9466 154.101  15
   8  -1 -16 9587.70 714.174  19
   8   1 -16 9488.41 707.909  15
   8  -1 -16 10153.8 732.319  15
   8  -1 -15 2120.00 358.046  19
   8   1 -15 2356.82 357.731  15
   8  -1 -15 2259.20 357.195  15
   8   1 -14 820.075 217.980  15
   8  -1 -14 1343.72 260.782  15
  -8  -1  13 25356.7 2016.99   5
  -8   1  13 25240.1 2017.47   5
  -8  -1  13 23313.2 1899.37   6
  -8  -1  12 16987.9 1618.97   5
  -8   1  12 11995.5 1356.72   5
  -8  -1  12 14927.3 1488.48   6
   8  -1 -11 7292.70 1128.23  23
  -8   1  11 6220.81 1127.32  20
  -8  -1  11 5274.52 849.979   6
  -8  -1  11 8074.52 1096.89   5
  -8   1  11 7039.27 998.051   5
   8  -1 -10 25077.9 2100.25  23
  -8   1  10 21608.3 2051.20  20
  -8  -1  10 20653.7 2018.96  20
  -8  -1  10 20876.1 1705.54   5
  -8   1  10 21720.6 1738.05   5
   8  -1 -10 24552.1 1793.49   1
  -8  -1  10 23591.0 1741.15   6
   8  -1  -9 1227.24 517.263  23
  -8   1   9 471.803 482.950  20
  -8  -1   9 254.310 429.969  20
  -8  -1   9 150.605 233.858   5
  -8   1   9 679.543 357.596   5
  -8  -1   9 705.506 366.530   6
  -8   1   8 4908.24 958.372  20
  -8  -1   8 7238.55 1136.09  20
  -8  -1   8 4640.36 821.480   5
  -8   1   8 6596.17 950.780   5
  -8  -1   8 5346.15 804.003   6
  -8   1   7 16298.1 1766.93  20
  -8  -1   7 16469.7 1747.04  20
  -8  -1   7 16568.1 1417.41   6
  -8   1   6 3682.91 865.550  20
  -8  -1   6 3572.55 855.953  20
  -8   1   5 4697.44 1029.33  20
  -8  -1   5 3401.77 816.731  20
  -8   1   4 969.323 492.623  20
  -8  -1   4 432.396 246.689  20
  -8   1   3 6584.04 1198.82  20
  -8  -1   3 7105.79 1230.83  20
  -8  -1   3 10025.1 1265.87   4
  -8  -1   2 563.937 391.386  20
  -8  -1   2 809.436 202.825  27
  -8   1   2 854.655 235.645  27
  -8  -1   2 493.170 386.945   4
  -8  -1   1 1830.66 310.311  27
  -8  -1   1 1763.86 293.136  18
  -8   1   1 1900.13 321.571  27
  -8  -1   0 9955.90 691.774  18
  -8  -1   0 10043.8 711.452  27
  -8   1   0 10313.4 732.443  27
  -8  -1  -1 616.895 219.137  27
  -8  -1  -1 794.694 242.720  18
  -8   1  -1 866.459 253.537  27
  -8  -1  -2 735.945 233.407  27
  -8   1  -2 1030.12 249.600  27
  -8  -1  -2 1308.84 287.081  18
  -8   1  -2 738.926 206.379  18
  -8   1  -3 3761.33 408.279  18
  -8  -1  -3 4114.02 459.970  18
  -8  -1  -3 3752.90 440.497  27
  -8   1  -3 3691.05 435.537  27
  -8   1  -4 11488.1 675.149  18
  -8  -1  -4 12249.5 740.709  18
  -8   1  -4 10411.5 685.067  27
  -8  -1  -4 11534.9 731.056  27
  -8   1  -5 4218.17 382.653  18
  -8  -1  -5 4784.88 436.778  18
  -8  -1  -5 4517.40 435.639  27
  -8   1  -5 4510.09 424.750  27
  -8  -1  -6 2649.58 295.922  18
  -8   1  -6 3257.07 324.338  27
  -8  -1  -6 2519.32 307.577  27
  -8  -1  -7 85.9494 65.1666  27
   8  -2 -23 5908.68 374.757  15
   8   2 -22 446.949 149.421  15
   8  -2 -22 400.589 162.572  15
   8  -2 -21 503.748 145.289  15
   8   2 -21 792.777 200.948  15
   8  -2 -20 2682.46 350.144  19
   8   2 -20 2329.18 338.855  15
   8  -2 -20 2555.18 362.218  15
   8  -2 -19 254.662 169.764  19
   8   2 -19 19.2640 128.724  15
   8  -2 -19 269.668 189.018  15
   8   2 -18 2720.34 377.473  15
   8  -2 -18 2802.94 414.679  15
   8  -2 -17 5967.82 575.067  19
   8  -2 -17 6659.30 604.931  15
   8   2 -17 6831.95 595.095  15
   8  -2 -16 2322.51 376.941  19
   8   2 -16 2060.94 343.577  15
   8  -2 -16 2353.14 373.291  15
   8  -2 -15 23572.0 1101.98  19
   8  -2 -15 25813.5 1134.59  15
   8   2 -15 24399.3 1087.43  15
   8  -2 -14 65.8740 168.340  19
   8   2 -14-198.647 143.824  15
   8  -2 -14 52.3870 76.8823  15
  -8  -2  13-281.641 291.690   6
  -8   2  13 203.579 291.211   5
  -8  -2  12 4788.66 899.756   6
  -8  -2  12 4958.64 880.940   5
  -8   2  12 5450.53 939.050   5
   8  -2 -11 7978.73 1229.99  23
  -8   2  11 5884.20 1125.58  20
  -8  -2  11 7024.40 1034.88   6
  -8  -2  11 6374.97 965.617   5
  -8   2  11 6823.19 979.955   5
   8  -2 -10 566.410 371.645  23
  -8   2  10 1055.60 512.479  20
  -8  -2  10 1039.72 418.817   6
  -8  -2  10 1574.39 552.665   5
  -8   2  10 663.723 405.021   5
   8  -2 -10 1540.84 464.890   1
   8  -2  -9 1599.02 531.274  23
  -8   2   9 1482.96 544.624  20
  -8  -2   9 2621.62 751.272  20
  -8  -2   9 2283.37 636.073   5
  -8   2   9 2109.38 552.255   5
   8  -2  -9 2048.29 567.407   1
  -8  -2   9 2807.28 630.759   6
   8  -2  -8 2975.75 782.299  23
  -8   2   8 4431.55 898.143  20
  -8  -2   8 4128.90 914.248  20
  -8  -2   8 4502.29 790.886   5
  -8   2   8 4918.85 814.888   5
   8  -2  -8 4764.31 859.631   1
  -8  -2   8 4673.38 789.809   6
  -8   2   7 5947.87 1051.42  20
  -8  -2   7 7261.41 1211.37  20
   8  -2  -7 6882.60 1052.07   1
  -8  -2   7 6727.59 950.945   6
  -8   2   6 8819.55 1330.30  20
  -8  -2   6 9046.32 1332.79  20
  -8   2   5 3052.51 874.753  20
  -8  -2   5 2837.73 825.239  20
  -8   2   4 8115.32 1349.21  20
  -8  -2   4 10349.7 1448.52  20
  -8   2   3 4692.15 1073.29  20
  -8  -2   3 5888.21 1010.25  20
  -8   2   3 4815.48 954.055   2
   8  -2  -3 5241.86 980.964   1
  -8  -2   2 2530.58 338.543  18
  -8  -2   2 1782.34 293.440  27
  -8   2   2 1910.18 306.975  27
  -8   2   1 145.857 154.418  27
  -8  -2   1 150.185 167.106  27
  -8  -2   1 458.281 199.273  18
  -8  -2   0 32819.6 1267.44  18
  -8  -2   0 31956.5 1257.22  27
  -8   2   0 30937.5 1239.90  27
  -8  -2  -1 2890.25 401.163  27
  -8   2  -1 3080.60 408.899  27
  -8  -2  -1 2352.38 349.666  18
  -8  -2  -2 9965.45 715.863  18
  -8  -2  -2 10598.9 743.728  27
  -8   2  -2 9177.90 682.484  27
  -8  -2  -3 675.329 218.619  18
  -8   2  -3 944.115 243.791  27
  -8  -2  -3 873.257 244.007  27
  -8  -2  -4 3637.92 417.527  18
  -8  -2  -4 3856.66 425.248  27
  -8   2  -4 4411.59 452.336  27
  -8  -2  -5 5955.16 482.918  27
  -8  -2  -5 6084.04 488.276  18
  -8   2  -5 6877.37 496.865  27
  -8  -2  -6 731.714 182.493  18
  -8   2  -6 521.587 135.774  27
  -8  -2  -6 963.108 205.395  27
  -8  -2  -7 1628.69 200.823  27
   8  -3 -22 209.791 137.210  15
   8   3 -21 3933.47 374.932  15
   8  -3 -21 4536.47 426.097  15
   8  -3 -20 1136.42 261.817  19
   8   3 -20 985.550 229.778  15
   8  -3 -20 870.282 223.044  15
   8  -3 -19 1994.65 351.880  19
   8   3 -19 1271.70 276.743  15
   8  -3 -19 1262.09 273.654  15
   8  -3 -18 6889.93 615.960  19
   8   3 -18 6326.29 573.953  15
   8  -3 -18 6661.68 596.571  15
   8  -3 -17 8007.08 663.364  19
   8   3 -17 7992.75 640.857  15
   8  -3 -17 8787.87 679.922  15
   8  -3 -16 2026.93 346.178  19
   8   3 -16 1453.18 281.691  15
   8  -3 -16 1699.02 315.836  15
   8  -3 -15 438.947 212.817  19
   8   3 -15 767.024 228.130  15
   8  -3 -15 505.885 205.948  15
   8  -3 -14 1569.45 322.409  19
   8   3 -14 1682.79 300.490  15
   8  -3 -14 2007.31 328.982  15
   8  -3 -13 6249.23 555.357  19
  -8  -3  13 6820.97 1071.67   5
  -8   3  13 4719.17 889.415   5
  -8  -3  12-489.445 380.825   6
  -8  -3  12-141.350 297.312   5
  -8   3  12 295.675 359.963   5
   8  -3 -11 425.963 336.259  23
  -8   3  11 258.722 243.808  20
  -8  -3  11-266.005 269.149   6
  -8   3  11 355.482 195.248   5
   8  -3 -10 5061.56 1029.52  23
  -8   3  10 3794.36 898.388  20
   8  -3 -10 4312.56 791.420   1
  -8  -3  10 4090.54 789.851   5
  -8   3  10 5046.12 851.694   5
  -8  -3  10 4669.03 861.227   6
   8  -3  -9 31120.1 2498.86  23
  -8   3   9 30467.0 2411.02  20
  -8  -3   9 32201.9 2139.37   5
  -8   3   9 33666.1 2098.61   5
   8  -3  -9 30738.7 2102.71   1
  -8  -3   9 32307.9 2142.95   6
   8  -3  -8 1187.11 474.326  23
  -8   3   8 118.640 401.738  20
  -8  -3   8 440.882 384.448  20
  -8   3   8 1043.90 453.331   5
   8  -3  -8 304.548 258.685   1
  -8  -3   8 749.516 438.486   6
   8  -3  -7 3063.93 809.483  23
  -8   3   7 3169.24 790.494  20
  -8  -3   7 3897.83 862.915  20
   8  -3  -7 2406.86 672.928   1
  -8  -3   7 2551.25 641.380   6
   8  -3  -6 7644.88 1289.83  23
  -8   3   6 6835.68 1176.78  20
  -8  -3   6 8789.38 1327.55  20
   8  -3  -6 7654.69 1129.36   1
   8  -3  -5 2633.31 774.688  23
  -8   3   5 3174.30 881.632  20
  -8  -3   5 3738.87 942.105  20
  -8   3   5 2963.37 691.187   2
  -8   3   5 1503.52 507.498  10
   8  -3  -5 3271.15 792.498   1
   8  -3  -4 4180.25 1048.85  23
  -8   3   4 4611.73 1016.05  20
  -8   3   4 5722.61 999.997   2
   8  -3  -4 6128.77 1062.37   1
   8  -3  -3 2150.62 681.404  23
  -8  -3   3 2075.69 304.275  26
  -8  -3   2 329.791 167.585  18
  -8  -3   2 147.843 131.942  27
  -8   3   2 187.348 133.925  27
  -8   3   1 6379.64 559.014  27
  -8  -3   1 7336.54 605.114  18
  -8  -3   1 6836.43 583.152  27
  -8  -3   0 11048.6 750.007  18
  -8  -3   0 10222.1 710.233  27
  -8   3   0 10674.0 733.301  27
  -8  -3  -1 33303.5 1305.53  18
  -8   3  -1 35479.3 1319.92  27
  -8  -3  -1 33800.7 1299.65  27
  -8  -3  -2-156.025 162.372  27
  -8   3  -2-115.871 144.659  27
  -8  -3  -2-17.0580 132.665  18
  -8  -3  -3 3394.95 418.142  27
  -8   3  -3 3184.78 387.371  27
  -8  -3  -3 3513.87 422.503  18
  -8   3  -4 2737.76 338.405  27
  -8  -3  -4 2556.25 346.982  27
  -8  -3  -4 2286.54 333.688  18
  -8  -3  -5 2527.28 336.423  18
  -8  -3  -5 2754.95 330.408  27
  -8  -3  -6 211.300 128.187  27
  -8  -3  -6 516.483 177.307  18
   8  -4 -22 954.384 179.846  15
   8  -4 -21 175.057 123.615  19
   8  -4 -21 270.561 149.275  15
   8  -4 -20 1287.60 252.412  19
   8  -4 -20 1437.26 276.843  15
   8  -4 -19 9518.57 676.865  19
   8  -4 -19 8893.40 655.971  15
   8  -4 -18 1693.66 336.254  19
   8   4 -18 1921.69 318.408  15
   8  -4 -18 2512.05 381.791  15
   8  -4 -17 275.283 198.860  19
   8  -4 -17 177.662 120.332  15
   8   4 -17 444.078 199.398  15
   8  -4 -16 2349.27 400.881  19
   8   4 -16 2886.26 392.381  15
   8  -4 -16 2822.49 392.772  15
   8  -4 -16 2646.74 355.176  13
   8  -4 -15 1837.24 324.944  19
   8   4 -15 1924.79 317.715  15
   8  -4 -15 2511.32 361.371  15
   8  -4 -15 2273.35 345.686  13
   8  -4 -14 18344.8 970.611  19
   8   4 -14 16131.2 875.862  15
   8  -4 -14 17624.9 916.861  15
   8  -4 -14 16983.9 890.546  13
   8  -4 -13 517.199 244.422  19
   8  -4 -13 1159.32 257.814  15
   8  -4 -13 575.034 194.346  13
   8  -4 -12 27091.8 1131.04  19
  -8  -4  12 26023.9 2036.38   5
  -8   4  12 25449.7 1991.41   5
  -8  -4  11 9379.72 1245.43   6
  -8  -4  11 9952.06 1241.50   5
  -8   4  11 8169.28 1095.44   5
   8  -4 -10 1277.04 551.927  23
  -8  -4  10 1008.51 492.041  21
  -8  -4  10-61.3012 262.749   5
   8  -4 -10 429.371 325.978   1
  -8  -4  10 1064.00 515.227   6
   8  -4  -9 9836.00 1469.94  23
  -8   4   9 8382.37 1284.68  20
   8  -4  -9 7856.42 1108.02   1
  -8  -4   9 8453.31 1148.62   6
   8  -4  -8 1018.02 603.419  23
  -8   4   8-116.327 256.357  20
   8  -4  -8 826.832 500.588   1
  -8  -4   8 425.978 285.970   6
   8  -4  -7 5150.23 1052.99  23
  -8   4   7 4229.84 926.952  20
   8  -4  -7 5619.25 983.498   1
  -8  -4   7 4606.30 867.674   6
   8  -4  -6 15647.2 1863.45  23
  -8   4   6 13955.8 1710.78  20
  -8  -4   6 15872.4 1825.86  20
   8  -4  -6 16193.6 1668.60   1
   8  -4  -5 6607.80 1208.91  23
  -8   4   5 5340.65 1086.76  20
   8  -4  -5 7041.34 1129.99   1
  -8   4   5 6949.40 1089.01  10
  -8  -4   4 47403.3 1459.44  18
  -8  -4   4 48810.2 1467.05  26
  -8   4   4 48251.4 2894.57   2
  -8  -4   3 88342.5 2031.89  18
  -8   4   3 83218.5 1933.70  27
  -8  -4   3 85523.5 1933.91  27
  -8  -4   2 20374.5 995.763  18
  -8  -4   2 20190.9 969.383  27
  -8   4   2 19084.7 945.312  27
  -8   4   1 130.958 119.600  27
  -8  -4   1 443.175 198.172  27
  -8  -4   1 606.744 225.615  18
  -8  -4   0 4375.89 500.505  18
  -8   4   0 4242.31 455.299  27
  -8  -4   0 3982.36 452.070  27
  -8  -4  -1 6540.64 587.514  18
  -8  -4  -1 6261.55 558.617  27
  -8  -4  -2 1592.72 280.291  27
  -8  -4  -2 1238.41 290.046  18
  -8  -4  -3 7958.31 623.996  18
  -8  -4  -3 8359.00 609.217  27
  -8  -4  -4 1786.95 285.405  27
  -8  -4  -4 1833.35 300.978  18
  -8  -4  -5 556.706 172.667  27
  -8  -4  -5 419.254 174.141  18
  -8  -4  -6 811.852 168.990  18
  -8  -4  -6 1047.19 181.936  27
   8  -5 -21 922.414 191.407  19
   8  -5 -21 693.766 172.970  15
   8  -5 -20 592.899 212.491  19
   8  -5 -20 575.842 178.627  15
   8  -5 -19 2219.18 351.562  19
   8  -5 -19 1825.80 307.422  15
   8  -5 -18 1941.99 363.822  19
   8  -5 -18 1760.43 303.795  15
   8  -5 -17 3839.05 477.964  19
   8  -5 -17 3983.85 449.394  15
   8  -5 -16 2957.76 446.884  19
   8  -5 -16 3263.81 418.330  15
   8  -5 -15 5083.42 547.834  19
   8  -5 -15 4031.44 444.873  15
   8  -5 -14 863.564 283.905  19
   8  -5 -13 5586.68 557.871  19
   8  -5 -13 4661.13 463.106  13
   8  -5 -12 18715.9 960.479  19
   8  -5 -12 18533.7 911.358  13
   8  -5 -11 5891.17 533.760  19
   8  -5 -11 5280.39 478.651  13
  -8  -5  10 1885.88 665.287  21
   8  -5 -10 1166.51 255.531  14
   8  -5  -9 1917.02 555.259   1
  -8  -5   9 1611.53 506.434   6
   8  -5  -8 30051.8 2656.12  23
  -8   5   8 25731.0 2293.43  20
   8  -5  -8 28308.6 2246.62   1
  -8  -5   8 27488.1 2100.64   6
   8  -5  -7 11122.8 1640.18  23
  -8   5   7 9067.46 1401.31  20
   8  -5  -7 10091.1 1348.66   1
  -8   5   6 9316.97 1440.27  20
  -8   5   6 8413.33 1259.81  10
  -8  -5   6 9550.54 1357.30   7
  -8  -5   5-118.268 150.933  18
  -8  -5   5 82.3376 123.376  26
  -8  -5   4 575.927 210.063  18
  -8  -5   3 12547.5 786.928  18
  -8  -5   2 7862.64 635.508  18
  -8  -5   1 10126.9 731.969  18
  -8  -5   1 9272.24 655.287  27
  -8  -5   0 725.493 206.464  27
  -8  -5   0 744.194 210.849  18
  -8  -5  -1 1192.08 250.636  27
  -8  -5  -1 1054.74 276.240  18
  -8  -5  -2 1773.21 303.281  27
  -8  -5  -2 1830.71 330.540  18
  -8  -5  -3-246.751 166.629  27
  -8  -5  -3-45.7086 181.362  18
  -8  -5  -4 362.262 160.103  27
  -8  -5  -4 149.028 150.393  18
  -8  -5  -5 111.608 89.2170  27
  -8  -5  -5 290.317 121.709  18
  -8  -5  -6 1579.70 203.505  18
   8  -6 -21 1810.50 240.960  19
   8  -6 -20 2685.25 336.958  19
   8  -6 -19 219.985 184.375  19
   8  -6 -18-143.004 162.827  17
   8  -6 -18 36.3238 164.064  19
   8  -6 -17 195.679 127.993  17
   8  -6 -17 307.329 225.245  19
   8  -6 -16 9572.87 726.369  19
   8  -6 -15 2515.36 412.537  19
   8  -6 -14 588.256 261.212  19
   8  -6 -13 7857.27 657.276  19
   8  -6 -12 13297.2 820.407  19
   8  -6 -11 497.723 209.431  19
   8  -6 -11 188.279 130.528  17
   8  -6 -11 201.200 117.808  13
   8  -6 -10 20411.1 1004.18  17
   8  -6  -9 45.2895 148.712  17
   8  -6  -8 3714.07 427.193  17
   8  -6  -7 58109.4 1664.69  17
   8  -6  -6 1703.72 288.341  17
  -8  -6   5 8992.72 658.703  18
   8  -6  -5 9811.52 689.581  17
  -8  -6   4 323.714 141.601  18
  -8  -6   3 390.381 181.311  18
  -8  -6   2 464.682 177.647  18
  -8  -6   1 361.532 167.210  18
  -8  -6   0 2485.36 363.557  18
  -8  -6  -1 2330.66 326.719  27
  -8  -6  -1 2221.28 343.714  18
  -8  -6  -2 221.706 146.980  27
  -8  -6  -2 132.089 201.007  18
  -8  -6  -3 2370.20 307.070  19
  -8  -6  -3 2172.30 287.435  27
  -8  -6  -3 1606.09 276.583  18
  -8  -6  -4 28.6674 85.3884  27
  -8  -6  -4-66.5472 121.309  18
  -8  -6  -5 205.281 100.544  27
  -8  -6  -5 305.460 120.298  18
   8  -7 -20 65.3335 125.164  19
   8  -7 -19 833.502 238.270  19
   8  -7 -18 139.167 123.939  17
   8  -7 -18 192.948 185.909  19
   8  -7 -17 61.9220 146.088  17
   8  -7 -17 386.550 241.686  19
   8  -7 -16 595.039 191.697  17
   8  -7 -16 250.561 207.978  19
   8  -7 -15 10077.8 745.764  19
   8  -7 -15 9346.09 711.347  17
   8  -7 -14 627.300 227.133  17
   8  -7 -14 828.336 256.940  19
   8  -7 -13 17.9252 141.560  17
   8  -7 -13 159.648 188.771  19
   8  -7 -12 10322.3 758.093  17
   8  -7 -12 9472.47 695.697  19
   8  -7 -11 9379.73 715.072  17
   8  -7 -11 9753.55 698.161  19
   8  -7 -10 22740.6 1092.92  17
   8  -7  -9 15707.9 902.138  17
   8  -7  -8 1222.50 275.182  17
   8  -7  -7 21548.3 1047.91  17
  -8  -7   6 60327.0 1694.19  18
   8  -7  -6 56381.4 1694.32  17
  -8  -7   5 16781.6 903.031  18
   8  -7  -5 16504.7 915.569  17
  -8  -7   4 12670.2 799.451  18
  -8  -7   3 28639.6 1192.55  18
  -8  -7   2-65.5601 172.721  18
  -8  -7   1 5932.45 555.101  18
  -8  -7   0 8508.65 642.841  18
  -8  -7  -1 116.657 162.602  18
  -8  -7  -2-40.4950 113.314  19
  -8  -7  -2-29.9593 157.692  18
  -8  -7  -3 2711.26 325.064  18
  -8  -7  -3 2162.41 279.454  19
  -8  -7  -4 2187.52 258.958  18
   8  -8 -20-190.574 114.641  19
   8  -8 -19-168.957 123.867  19
   8  -8 -18 1924.02 319.803  19
   8  -8 -17 360.098 156.561  17
   8  -8 -17 482.367 250.529  19
   8  -8 -16 1728.80 295.002  17
   8  -8 -16 2145.01 358.210  19
   8  -8 -15 243.176 195.722  17
   8  -8 -15 347.436 246.530  19
   8  -8 -14 8548.34 667.250  19
   8  -8 -14 8662.20 683.380  17
   8  -8 -13-12.6135 148.888  17
   8  -8 -13 117.751 155.832  19
   8  -8 -12 5510.20 536.227  19
   8  -8 -12 5094.66 541.398  17
   8  -8 -11 6173.14 604.994  17
   8  -8 -10 10638.8 765.819  17
   8  -8  -9 20114.7 1044.29  17
   8  -8  -8 77187.3 2030.22  17
   8  -8  -7 30845.1 1280.24  17
  -8  -8   6 7516.17 612.143  18
   8  -8  -6 7474.07 639.734  17
  -8  -8   5 8858.05 665.235  18
   8  -8  -5 8539.37 681.464  17
  -8  -8   5 9676.66 688.708  25
  -8  -8   4 378.748 166.396  18
  -8  -8   4 250.360 140.758  25
  -8  -8   3 6834.22 581.465  18
  -8  -8   3 7957.06 618.781  25
  -8  -8   2 18916.1 949.724  18
  -8  -8   1 146.180 151.713  18
  -8  -8   0 882.036 231.493  18
  -8  -8  -1 2704.16 333.348  18
  -8  -8  -2 804.302 200.049  19
  -8  -8  -2 662.337 189.981  18
  -8  -8  -3 262.173 117.110  19
  -8  -8  -3 219.619 127.668  18
   8  -9 -19 1022.72 191.182  19
   8  -9 -18 2386.14 305.409  19
   8  -9 -17 157.574 173.047  19
   8  -9 -16 132.559 147.680  17
   8  -9 -16 64.6499 181.987  19
   8  -9 -15 1319.69 267.834  17
   8  -9 -15 675.968 243.745  19
   8  -9 -14 3148.70 405.741  17
   8  -9 -14 4205.58 468.466  19
  -8  -9  14 3735.82 454.497  11
   8  -9 -13 403.895 228.227  17
   8  -9 -13 232.565 188.652  19
  -8  -9  13 254.194 122.944  11
   8  -9 -12 4852.90 525.492  17
  -8  -9  12 3021.51 413.762  11
   8  -9 -11 13334.2 854.945  17
   8  -9 -10 7340.65 643.508  17
   8  -9  -9 799.094 258.570  17
   8  -9  -8-141.374 153.583  17
  -8  -9   7 993.396 245.594  18
   8  -9  -7 1437.17 302.888  17
  -8  -9   6 5234.92 503.805  18
   8  -9  -6 4158.47 485.482  17
  -8  -9   5 6149.62 545.386  18
  -8  -9   5 5473.12 529.324  25
  -8  -9   4 48.5179 118.711  18
  -8  -9   4 237.946 161.429  25
   8  -9  -3 6466.75 553.784  16
  -8  -9   3 6085.74 532.441  18
  -8  -9   3 7729.30 604.477  25
  -8  -9   2 4951.41 467.292  18
  -8  -9   2 5151.91 476.071  25
  -8  -9   1 2455.89 332.986  18
  -8  -9   0 284.730 164.955  18
  -8  -9  -1 3747.46 356.562  18
  -8  -9  -1 3526.55 373.014  19
  -8  -9  -2 4268.25 334.994  18
  -8  -9  -2 5168.87 405.943  19
  -8  -9  -3 318.212 115.059  19
   8 -10 -17 2021.97 261.088  19
  -8 -10  17 1608.71 229.358  11
   8 -10 -16 7160.66 461.740  17
   8 -10 -16 6687.21 481.496  19
  -8 -10  16 6168.78 484.653  11
   8 -10 -15 3806.10 389.128  17
   8 -10 -15 3654.23 374.561  19
  -8 -10  15 2899.98 367.305  11
   8 -10 -14-32.4657 133.546  17
  -8 -10  14 39.1754 135.510  11
   8 -10 -13 4768.53 482.299  17
  -8 -10  13 4560.59 472.149  11
   8 -10 -12 1577.42 307.241  17
  -8 -10  12 1471.83 274.002  11
   8 -10 -11-54.2454 169.095  17
  -8 -10  11 24.7574 129.899  11
   8 -10 -10 4030.71 473.085  17
   8 -10  -9 3358.26 440.997  17
  -8 -10   8 2670.06 347.176  18
   8 -10  -8 2759.25 403.003  17
  -8 -10   7 1568.50 276.997  18
   8 -10  -7 1938.13 348.936  17
  -8 -10   6 1546.02 272.020  18
  -8 -10   6 923.756 219.300  25
  -8 -10   5 1751.57 294.468  18
  -8 -10   5 1840.14 313.487  25
   8 -10  -4 11951.7 750.067  16
  -8 -10   4 11391.9 681.109  18
  -8 -10   4 11837.4 727.947  25
   8 -10  -3 227.893 133.247  16
  -8 -10   3 654.722 177.175  18
  -8 -10   2 100.862 121.181  18
  -8 -10   1 114.920 149.333  19
  -8 -10   1-59.4432 96.0956  18
  -8 -10   0 2358.67 302.967  19
  -8 -10   0 2132.88 252.305  18
  -8 -10  -1 348.294 132.556  19
  -8 -10  -2 1669.82 207.111  19
  -8 -11  15 3142.57 326.112  11
   8 -11 -14 1591.58 244.457  17
  -8 -11  14 1609.62 261.509  11
   8 -11 -13 1124.88 230.559  17
  -8 -11  13 1246.34 241.476  11
   8 -11 -12 4072.35 427.239  17
  -8 -11  12 4053.00 423.611  11
   8 -11 -11 6172.34 552.190  17
  -8 -11  11 6121.18 523.038  11
   8 -11 -10 4947.14 506.828  17
  -8 -11  10 5402.46 449.692  18
  -8 -11  10 4909.92 473.896  11
  -8 -11   9 1055.59 207.972  18
   8 -11  -9 1181.11 295.317  17
  -8 -11   8 92.8679 122.206  18
  -8 -11   7 162.383 111.894  18
  -8 -11   7-158.117 183.361  25
  -8 -11   6 130.065 99.9973  18
  -8 -11   6-150.541 130.589  25
   8 -11  -6-226.890 217.343  16
  -8 -11   5 3266.82 335.773  18
   8 -11  -5 2833.51 366.112  16
  -8 -11   5 2920.74 356.029  25
   8 -11  -4 384.762 138.486  16
  -8 -11   4 768.904 210.421  25
   8 -11  -3 456.162 161.685  16
  -8 -11   3 204.220 148.498  19
  -8 -11   3 401.402 156.164  25
  -8 -11   2 2186.99 291.258  19
   8 -11  -2 1559.04 227.267  16
  -8 -11   1 9.07073 96.2271  19
  -8 -11   0 1837.63 235.631  19
  -8 -12  13 1288.95 205.204  11
  -8 -12  12 6288.35 449.748  11
  -8 -12  11 143.533 107.141  11
  -8 -12  10 2244.39 290.585  11
  -8 -12   9 1597.55 256.676  25
   8 -12  -9 1022.68 229.791  16
  -8 -12   8 503.218 163.096  25
   8 -12  -8 264.522 134.736  16
   8 -12  -7-145.390 193.172  16
  -8 -12   7-3.73677 109.040  25
   8 -12  -6 1200.02 250.056  16
  -8 -12   6 835.384 193.903  25
   8 -12  -5 690.731 187.446  16
  -8 -12   5 601.733 160.196  25
  -8 -12   4 1267.76 199.998  19
  -8 -12   4 1258.95 213.177  25
  -8 -12   3 1092.12 185.134  19
   8 -12  -3 1127.72 187.071  16
  -8 -12   2 1958.69 225.232  19
  -8 -13  11-123.707 109.885  25
   8 -13 -10 1269.36 188.556  16
  -8 -13  10 2304.28 256.928  25
  -8 -13   9 812.223 153.283  25
   8 -13  -9 551.353 149.558  16
   8 -13  -8 1827.57 240.648  16
  -8 -13   8 1438.48 204.630  25
   8 -13  -7 346.699 116.966  16
  -8 -13   7 228.303 107.253  25
   8 -13  -6 1991.13 246.272  16
  -8 -13   6 1066.42 167.549  25
   9   0 -23-54.3691 87.0685  15
   9   0 -23 45.4917 79.4483  13
   9   0 -22 2294.21 301.205  15
   9   0 -21-134.758 152.115  15
   9   0 -20 3535.48 433.809  15
   9   0 -19-7.67985 149.940  15
   9   0 -18 4904.69 525.168  15
   9   0 -17 108.777 154.484  15
   9   0 -16 15155.9 899.916  15
   9   0 -15 181.311 161.417  15
   9   0 -14 3769.52 435.285  15
   9   0 -13 104.960 148.436  15
  -9   0  12 8197.55 1151.36   5
   9   0 -11-317.606 307.472  23
  -9   0  11 21.4753 280.374  20
  -9   0  11-109.156 306.546   5
  -9   0  10 8004.38 1340.88  20
  -9   0  10 8049.10 1111.76   5
  -9   0   9-31.3858 202.499  20
  -9   0   9-7.30457 219.222   5
  -9   0   8 62.8651 404.059  20
  -9   0   7-649.247 462.465  20
  -9   0   6 22090.0 2250.49  20
  -9   0   5 237.118 184.335  27
  -9   0   5 163.238 165.012  26
  -9   0   4 16047.9 868.943  27
  -9   0   4 15929.0 849.244  26
  -9   0   3 203.096 171.852  27
  -9   0   3-41.0342 139.368  26
  -9   0   2-220.174 184.393  27
  -9   0   1-66.0892 145.030  27
  -9   0   1 46.8339 104.154  18
  -9   0   0 2184.00 327.029  18
  -9   0   0 1924.46 343.947  27
  -9   0  -1 249.757 169.200  27
  -9   0  -1 81.8991 146.089  18
  -9   0  -2 2003.06 297.927  18
  -9   0  -2 1072.86 248.396  27
  -9   0  -3 12.6072 117.119  18
  -9   0  -3 139.490 154.204  27
  -9   0  -4 418.510 140.752  18
  -9   0  -4 42.6296 120.954  27
  -9   0  -5-111.670 93.3070  27
   9   1 -23-209.003 122.699  15
   9  -1 -23-34.5532 95.1028  15
   9   1 -23-64.0006 96.2408  13
   9   1 -22 671.611 181.126  15
   9  -1 -22 863.830 209.397  15
   9  -1 -22 486.768 158.961  13
   9  -1 -21 3622.97 407.431  15
   9   1 -21 3612.21 398.197  15
   9   1 -20 607.566 188.585  15
   9  -1 -20 919.011 268.402  15
   9   1 -19 4204.61 487.972  15
   9  -1 -19 4306.50 476.372  15
   9   1 -18 10090.7 734.721  15
   9  -1 -18 10710.0 762.948  15
   9  -1 -17 673.716 254.417  19
   9   1 -17 497.398 198.380  15
   9  -1 -17 378.438 204.304  15
   9  -1 -16 9629.92 729.616  19
   9   1 -16 9061.91 693.252  15
   9  -1 -16 9598.85 712.632  15
   9  -1 -15 13493.4 846.172  19
   9  -1 -15 14239.8 852.591  15
   9   1 -15 14813.1 862.073  15
   9  -1 -14 23270.7 1084.57  19
   9   1 -14 23147.4 1055.91  15
   9  -1 -14 22529.0 1041.54  15
   9   1 -13 13557.2 798.125  15
   9  -1 -13 14606.7 834.942  14
   9  -1 -13 15509.7 852.792  15
  -9   1  12 6246.72 1187.60  20
  -9  -1  12 6417.13 981.078   6
  -9  -1  12 5562.68 970.083   5
  -9   1  12 4852.45 897.126   5
  -9   1  11 1575.89 649.107  20
  -9  -1  11 1263.46 483.352   5
  -9   1  11 302.304 301.641   5
  -9  -1  11 1114.39 451.655   6
   9  -1 -10-22.8251 365.442  23
  -9   1  10 34.1829 307.779  20
  -9  -1  10 280.720 365.850  20
  -9  -1  10 24.1692 366.603   5
  -9   1  10-9.15111 339.485   5
   9  -1 -10 302.958 309.143   1
  -9  -1  10 121.139 219.475   6
   9  -1  -9 2080.10 703.221  23
  -9   1   9 2920.00 761.194  20
  -9  -1   9 1530.89 637.900  20
  -9   1   9 1546.67 527.664   5
  -9  -1   9 2086.71 576.132   6
  -9   1   8 8274.34 1346.23  20
  -9  -1   8 10739.7 1543.68  20
  -9   1   7 3905.14 945.845  20
  -9  -1   7 2892.54 834.282  20
  -9   1   6 4517.66 1066.07  20
  -9  -1   6 3758.89 911.922  20
  -9  -1   5 5729.39 518.593  27
  -9   1   5 4882.05 485.877  27
  -9  -1   5 4731.56 466.323  26
  -9  -1   4 14847.9 849.886  27
  -9  -1   4 14387.8 800.874  18
  -9   1   4 14472.5 836.877  27
  -9  -1   4 14651.2 826.675  26
  -9   1   4 15224.2 828.112  26
  -9   1   3 4769.18 492.100  27
  -9  -1   3 4282.18 441.206  18
  -9  -1   3 5052.27 505.508  27
  -9   1   3 4990.08 482.199  26
  -9  -1   3 3984.96 429.810  26
  -9  -1   2 835.534 249.832  27
  -9   1   2 901.770 273.081  27
  -9  -1   2 604.744 187.437  18
  -9  -1   1 3109.56 414.676  27
  -9   1   1 3047.32 426.498  27
  -9  -1   1 3254.98 402.409  18
  -9  -1   0 53634.8 1592.62  18
  -9  -1   0 49864.7 1596.91  27
  -9   1   0 51447.1 1626.08  27
  -9   1  -1 184.660 177.833  27
  -9  -1  -1 470.492 198.630  27
  -9  -1  -1 289.863 162.801  18
  -9  -1  -2-73.7032 157.963  27
  -9   1  -2-97.2717 145.917  27
  -9  -1  -2-183.717 128.066  18
  -9  -1  -3 1097.94 234.978  18
  -9  -1  -3 1234.56 260.953  27
  -9   1  -3 1165.50 227.844  27
  -9  -1  -4 13.7214 93.9249  18
  -9  -1  -4 126.231 115.936  27
  -9   1  -4 12.8747 96.6130  27
  -9  -1  -5 1416.86 183.361  18
  -9   1  -5 922.727 167.140  27
  -9  -1  -5 1105.76 174.251  27
   9  -2 -23 5247.83 372.679  15
   9  -2 -22 46.7836 127.181  15
   9   2 -22 18.8411 98.9224  15
   9   2 -21 115.307 114.689  15
   9  -2 -21 399.467 196.597  15
   9  -2 -21 369.078 158.841  13
   9   2 -20 8334.10 621.854  15
   9  -2 -20 9741.90 688.008  15
   9  -2 -20 9141.71 639.895  13
   9  -2 -19 1437.52 308.022  19
   9   2 -19 920.295 256.564  15
   9  -2 -19 1044.84 276.205  15
   9  -2 -18 9898.46 727.764  19
   9   2 -18 8890.47 676.343  15
   9  -2 -18 9193.27 697.105  15
   9  -2 -17 12941.3 840.131  19
   9   2 -17 13302.9 841.991  15
   9  -2 -17 14485.0 871.195  15
   9  -2 -16 6344.85 601.179  19
   9   2 -16 5657.80 548.169  15
   9  -2 -16 6509.69 591.538  15
   9  -2 -15 3875.07 472.629  19
   9  -2 -15 4593.12 497.779  15
   9   2 -15 3539.13 435.105  15
   9  -2 -14 27490.2 1194.92  19
   9   2 -14 25500.2 1114.41  15
   9  -2 -14 28299.5 1166.16  15
   9  -2 -14 28527.2 1177.80  13
   9  -2 -13 2309.40 372.899  19
   9  -2 -13 2359.32 350.154  14
   9  -2 -13 1283.11 268.892  15
   9  -2 -13 2180.60 340.075  13
   9  -2 -12-471.518 410.228  23
  -9   2  12 163.014 284.789  20
   9  -2 -12 363.681 188.882  19
  -9   2  12 880.246 467.361   5
   9  -2 -12 264.338 124.965  13
  -9  -2  12 556.681 380.703   6
   9  -2 -11 9911.11 1440.56  23
  -9   2  11 6922.90 1230.24  20
  -9  -2  11 7481.30 1125.22   5
  -9   2  11 5832.68 970.295   5
  -9  -2  11 7992.41 1128.29   6
   9  -2 -10 1800.17 643.871  23
  -9   2  10 1141.18 544.279  20
  -9  -2  10 314.158 276.275   5
  -9   2  10 1656.31 552.797   5
   9  -2 -10 1041.44 497.294   1
  -9  -2  10 976.995 449.978   6
   9  -2  -9 9680.66 1500.55  23
  -9   2   9 14550.7 1811.49  20
  -9  -2   9 14660.3 1832.90  20
  -9   2   9 13418.6 1431.39   5
   9  -2  -9 11738.8 1413.19   1
  -9  -2   9 12929.4 1383.10   6
   9  -2  -8 2611.09 794.543  23
  -9   2   8 3147.16 831.671  20
  -9  -2   8 1048.07 644.687  20
   9  -2  -8 3878.20 845.585   1
   9  -2  -7-395.613 392.617  23
  -9  -2   7 333.670 490.347  20
   9  -2  -7-46.3824 211.669   1
  -9  -2   6 1831.37 690.029  20
  -9  -2   6 2285.84 333.445  26
  -9  -2   5 453.556 186.945  18
  -9  -2   5 288.803 179.782  27
  -9  -2   5 495.811 185.018  26
  -9   2   5 591.018 191.504  26
   9  -2  -5 306.160 162.697  14
  -9  -2   4 2598.70 348.095  18
  -9  -2   4 3105.47 405.038  27
  -9   2   4 3205.32 413.017  27
  -9  -2   4 2994.95 380.003  26
  -9   2   4 2549.99 347.867  26
  -9  -2   3 63.9701 166.622  27
  -9   2   3 314.967 199.539  27
  -9  -2   3 395.672 183.718  18
  -9  -2   2 11415.5 747.799  18
  -9  -2   2 12243.2 786.739  27
  -9   2   2 11428.7 772.755  27
  -9  -2   1 30314.2 1220.36  18
  -9  -2   1 29922.6 1235.16  27
  -9   2   1 29047.4 1224.20  27
  -9  -2   0 512.876 234.775  27
  -9   2   0 431.071 195.466  27
  -9  -2   0 547.939 204.376  18
  -9  -2  -1 8759.90 650.941  18
  -9  -2  -1 10160.5 715.979  27
  -9   2  -1 10275.4 714.757  27
  -9  -2  -2 17.6386 145.166  27
  -9   2  -2 67.2673 112.489  27
  -9  -2  -2-138.894 158.634  18
  -9  -2  -3 217.338 143.271  27
  -9  -2  -3-107.215 157.187  18
  -9   2  -3 381.833 156.628  27
  -9  -2  -4 115.465 124.195  27
  -9   2  -4 132.748 108.756  27
  -9  -2  -4-5.86317 92.7187  18
  -9  -2  -5 2016.28 220.559  18
  -9  -2  -5 2346.81 249.653  27
   9  -3 -23 1875.07 212.902  15
   9  -3 -22 681.990 163.358  15
   9  -3 -21 1157.96 231.943  15
   9  -3 -20 1480.40 296.391  19
   9   3 -20 1163.46 235.123  15
   9  -3 -20 1211.52 276.231  15
   9  -3 -20 973.204 212.770  13
   9  -3 -19 12498.4 790.201  19
   9   3 -19 13001.8 783.840  15
   9  -3 -19 13484.0 820.271  15
   9  -3 -19 14975.5 827.985  13
   9  -3 -18 4157.75 491.651  19
   9   3 -18 4231.13 469.883  15
   9  -3 -18 5019.69 514.370  15
   9  -3 -18 5066.07 514.616  13
   9  -3 -17 13263.2 856.748  19
   9   3 -17 14137.5 852.903  15
   9  -3 -17 14425.1 862.893  15
   9  -3 -17 15551.4 897.282  13
   9  -3 -16 5721.43 579.311  19
   9   3 -16 5738.27 549.882  15
   9  -3 -16 6166.30 583.147  15
   9  -3 -16 6701.05 596.847  13
   9  -3 -15 2914.76 429.285  19
   9   3 -15 3243.66 412.391  15
   9  -3 -15 3030.42 396.881  15
   9  -3 -15 3216.06 416.931  13
   9  -3 -14 236.127 240.825  19
   9  -3 -14 277.187 196.946  15
   9  -3 -14 130.954 116.361  14
   9  -3 -14-339.977 222.531  13
   9  -3 -13 310.812 205.268  19
   9  -3 -13 220.016 147.829  15
   9  -3 -13 84.4758 102.820  14
   9  -3 -13 256.325 145.091  13
   9  -3 -12 17992.7 940.846  14
   9  -3 -12 17069.8 888.832  13
   9  -3 -11 267.262 325.430  23
   9  -3 -11 668.718 222.847  19
  -9   3  11 1067.72 376.301   5
   9  -3 -11 875.361 230.941  14
   9  -3 -11 976.538 229.011  13
   9  -3 -10 21633.5 2240.14  23
  -9   3  10 20117.7 2136.20  20
  -9   3  10 17909.5 1669.82   5
   9  -3 -10 20911.4 1894.14   1
  -9  -3  10 20330.8 1817.15   6
   9  -3  -9 15128.0 1911.14  23
  -9   3   9 12614.3 1676.78  20
  -9   3   9 13376.5 1441.45   5
   9  -3  -9 15144.4 1634.19   1
  -9  -3   9 15805.9 1586.45   6
   9  -3  -8-557.812 439.035  23
  -9  -3   8 575.164 426.107  20
  -9  -3   7 8674.19 1449.04  20
  -9  -3   7 8502.86 612.107  26
   9  -3  -7 8334.51 630.694  14
  -9  -3   6 5155.68 482.107  27
  -9  -3   6 5535.64 498.717  18
  -9  -3   6 5703.81 510.695  26
   9  -3  -6 5083.44 488.201  14
  -9  -3   5 2044.07 327.350  18
  -9  -3   5 1574.23 290.336  27
  -9  -3   5 1949.59 319.642  26
   9  -3  -5 2168.48 323.271  14
  -9  -3   4 492.808 187.906  18
  -9  -3   4 609.791 196.665  27
  -9   3   4 451.322 198.447  27
  -9  -3   4 452.608 199.196  26
  -9  -3   3 4896.48 507.072  18
  -9  -3   3 4844.06 486.935  27
  -9   3   3 4482.73 480.892  27
  -9  -3   2 17015.0 929.384  18
  -9  -3   2 16813.9 905.882  27
  -9   3   2 18968.6 980.397  27
  -9  -3   1 19.1208 153.537  27
  -9   3   1-5.89438 118.558  27
  -9  -3   1-28.3096 149.398  18
  -9   3   0 4095.94 455.056  27
  -9  -3   0 3447.50 419.801  18
  -9  -3   0 4141.02 463.677  27
  -9  -3  -1 12433.0 768.211  18
  -9  -3  -1 11976.3 754.309  27
  -9   3  -1 12904.1 765.844  27
  -9  -3  -2 115.301 136.148  27
  -9   3  -2 249.747 155.698  27
  -9  -3  -2 7.05175 145.140  18
  -9  -3  -3 2136.49 308.854  27
  -9   3  -3 1937.29 268.821  27
  -9  -3  -3 1723.33 272.834  18
  -9  -3  -4 3030.47 319.583  18
  -9  -3  -4 2564.03 291.568  27
  -9  -3  -5 3211.02 270.959  18
  -9  -3  -5 2658.09 248.532  27
   9  -4 -22-5.78412 102.425  15
   9  -4 -21 693.439 174.710  17
   9  -4 -21 425.160 160.721  15
   9  -4 -20 504.364 195.754  19
   9  -4 -20 652.773 208.625  15
   9  -4 -19 7643.46 618.949  19
   9  -4 -19 7459.86 591.161  15
   9  -4 -18 1674.43 346.547  19
   9  -4 -18 1561.46 296.187  15
   9  -4 -18 1432.24 275.692  13
   9  -4 -17 430.031 221.419  19
   9  -4 -17 391.071 178.455  15
   9  -4 -17 404.617 175.332  13
   9  -4 -16-14.0179 121.244  15
   9  -4 -16 47.6072 128.311  13
   9  -4 -15 1274.47 313.595  19
   9  -4 -15 1365.76 284.159  15
   9  -4 -15 1259.19 269.237  13
   9  -4 -14 1121.25 331.276  19
   9  -4 -14 1826.22 316.766  15
   9  -4 -14 1351.93 278.193  13
   9  -4 -13 84533.6 2059.01  19
   9  -4 -13 84122.9 1966.10  15
   9  -4 -13 82565.7 2024.69  14
   9  -4 -13 82845.6 1993.78  13
   9  -4 -12 144.207 165.015  19
   9  -4 -12 403.253 175.870  14
   9  -4 -12 333.227 166.788  13
   9  -4 -11 1336.55 294.666  19
   9  -4 -11 777.943 234.998  14
   9  -4 -11 1554.24 270.352  13
  -9  -4  10 455.848 184.393  26
   9  -4 -10 495.961 182.351  14
   9  -4 -10 369.685 158.747  13
   9  -4  -9 387.338 146.567  17
  -9  -4   9 606.850 205.830  26
   9  -4  -9 37.9850 145.482  14
   9  -4  -9 255.270 157.656  13
  -9  -4   8 20076.7 945.745  26
   9  -4  -8 18653.7 964.253  14
  -9  -4   7 29892.8 1162.77  26
   9  -4  -7 29366.1 1199.06  14
  -9  -4   6-136.077 157.770  18
  -9  -4   6 81.7705 143.262  26
   9  -4  -6 82.8024 118.553  14
  -9  -4   5 57637.9 1668.03  18
  -9  -4   5 60750.6 1655.73  27
  -9   4   5 59919.3 1691.15  27
  -9  -4   5 60372.1 1681.02  26
   9  -4  -5 56736.9 1643.74  14
  -9  -4   4 20499.5 1006.18  18
  -9  -4   4 21232.4 1001.51  27
  -9   4   4 20650.6 1012.75  27
  -9  -4   3 12026.7 785.277  18
  -9  -4   3 13098.0 792.884  27
  -9   4   3 12071.4 769.971  27
  -9  -4   2 2157.07 347.245  27
  -9   4   2 1436.27 284.509  27
  -9  -4   2 2162.98 364.941  18
  -9  -4   1 1618.67 302.751  27
  -9  -4   1 1695.21 318.891  18
  -9   4   1 2076.51 326.770  27
  -9  -4   0 76.6486 152.043  27
  -9   4   0 4.77651 118.204  27
  -9  -4   0 61.1260 141.969  18
  -9  -4  -1 4149.99 461.826  18
  -9  -4  -1 4139.04 432.905  27
  -9  -4  -2 3557.60 404.423  18
  -9  -4  -2 3269.46 370.826  27
  -9  -4  -3 254.508 133.142  27
  -9  -4  -3 184.319 122.368  18
  -9  -4  -4 658.179 169.221  18
  -9  -4  -4 428.380 130.258  27
   9  -5 -21 406.875 154.638  19
   9  -5 -21 359.894 130.905  15
   9  -5 -20 316.174 184.250  19
   9  -5 -20 205.941 154.124  17
   9  -5 -20-139.827 103.279  15
   9  -5 -19 156.176 192.465  19
   9  -5 -19-81.4815 138.786  15
   9  -5 -18 341.885 229.454  19
   9  -5 -18 497.100 201.702  15
   9  -5 -17 342.187 256.169  19
   9  -5 -17 633.039 217.084  15
   9  -5 -16 902.156 285.339  19
   9  -5 -16 787.438 211.749  15
   9  -5 -16 443.329 171.295  13
   9  -5 -15 2332.93 393.037  19
   9  -5 -15 2204.15 335.524  13
   9  -5 -14 11954.9 807.207  19
   9  -5 -14 12657.7 784.469  13
   9  -5 -13 16411.8 925.827  19
   9  -5 -13 16783.7 894.488  13
   9  -5 -12 6820.97 598.541  19
   9  -5 -12 7710.62 611.166  13
   9  -5 -11 30619.3 1218.87  19
   9  -5 -11 27119.2 1190.45  14
   9  -5 -11 26970.5 1128.91  13
   9  -5 -10 23180.3 1067.09  17
   9  -5 -10 24970.1 1140.10  14
   9  -5  -9 1574.27 286.282  17
  -9  -5   9 1584.57 289.667  26
   9  -5  -9 1038.51 247.682  14
   9  -5  -8 144.394 113.727  17
  -9  -5   8 81.6892 134.201  26
   9  -5  -8-17.6785 117.530  14
  -9  -5   7 17850.7 917.092  26
  -9  -5   6 1302.67 260.494  18
  -9  -5   5 13744.0 827.212  18
  -9   5   5 15897.1 864.451  27
  -9  -5   4 51530.3 1608.88  18
  -9  -5   3 3190.62 423.629  18
  -9  -5   2 20782.5 1035.84  18
  -9  -5   2 21974.0 1002.03  27
  -9  -5   1 2303.94 343.206  27
  -9  -5   1 2408.84 367.550  18
  -9  -5   0 314.130 131.360  27
  -9  -5   0 416.929 178.850  18
  -9  -5  -1 1875.86 286.557  27
  -9  -5  -1 1763.64 307.330  18
  -9  -5  -2 76.7111 110.073  27
  -9  -5  -2 175.433 144.812  18
  -9  -5  -3-51.3505 100.305  27
  -9  -5  -3-132.260 137.636  18
  -9  -5  -4 162.449 117.453  18
  -9  -5  -4-113.878 88.2205  27
   9  -6 -21 478.538 152.187  19
   9  -6 -20 624.615 171.375  17
   9  -6 -20 568.302 206.629  19
   9  -6 -19-118.457 134.108  17
   9  -6 -19 343.396 204.111  19
   9  -6 -18 45.1229 150.396  17
   9  -6 -18 103.348 195.798  19
   9  -6 -17 1221.27 310.600  19
   9  -6 -17 1134.24 265.880  17
   9  -6 -16 2836.08 429.087  19
   9  -6 -16 3378.83 449.127  17
   9  -6 -15 2415.86 414.661  19
   9  -6 -15 2077.60 333.800  17
   9  -6 -14 2422.86 389.901  19
   9  -6 -14 2549.63 404.487  17
   9  -6 -14 2432.36 351.640  13
   9  -6 -13 229.176 182.331  19
   9  -6 -13-71.8404 151.754  17
   9  -6 -13 105.674 151.170  13
   9  -6 -12 124.709 170.402  19
   9  -6 -12 138.363 150.662  17
   9  -6 -11-30.7583 148.748  17
   9  -6 -11 203.372 193.007  19
   9  -6 -10 13496.3 839.022  17
   9  -6  -9 61134.5 1754.09  17
   9  -6  -8 65156.0 1796.71  17
   9  -6  -7 1075.77 258.030  17
  -9  -6   7 592.737 197.274  18
  -9  -6   6 32353.9 1269.61  18
  -9  -6   5 33587.4 1302.08  18
  -9  -6   4 10332.1 729.374  18
  -9  -6   3 9177.40 686.549  18
  -9  -6   2 8988.84 681.420  18
  -9  -6   1 33.1534 156.738  18
  -9  -6   0 5494.43 512.580  18
  -9  -6  -1-176.334 131.573  27
  -9  -6  -1 196.277 163.284  18
  -9  -6  -2 2938.47 334.843  18
  -9  -6  -2 2694.95 280.830  27
  -9  -6  -3 570.049 133.004  27
  -9  -6  -3 596.013 167.325  18
   9  -7 -20 1112.65 212.095  19
   9  -7 -19 217.084 183.276  17
   9  -7 -19 132.929 201.691  19
   9  -7 -18 701.892 222.026  17
   9  -7 -18 1207.47 299.797  19
   9  -7 -17 1527.56 294.555  17
   9  -7 -17 1311.64 301.619  19
   9  -7 -16 497.777 210.107  17
   9  -7 -16 1202.48 293.277  19
   9  -7 -15 8874.17 681.463  19
   9  -7 -15 8316.43 673.955  17
   9  -7 -14 237.190 158.617  17
   9  -7 -14 91.9839 189.800  19
   9  -7 -13 910.498 259.030  17
   9  -7 -13 391.339 200.868  19
   9  -7 -12 6065.73 557.691  19
   9  -7 -12 5374.16 551.652  17
   9  -7 -11 1348.91 301.444  17
   9  -7 -10 101116. 2299.29  17
   9  -7  -9 484.272 197.184  17
   9  -7  -8 23.0090 120.963  17
  -9  -7   7 1634.15 304.429  18
   9  -7  -7 1346.38 277.732  17
  -9  -7   6 286.672 187.358  18
   9  -7  -6 359.731 181.243  17
  -9  -7   5 14242.1 849.731  18
  -9  -7   4 9947.38 705.616  18
  -9  -7   3 264.056 174.441  18
  -9  -7   2 28.1567 138.148  18
  -9  -7   1 13620.9 788.098  18
  -9  -7   0 509.584 193.944  18
  -9  -7  -1 302.533 145.693  19
  -9  -7  -1 318.857 162.796  18
  -9  -7  -2 1924.90 229.958  19
  -9  -7  -2 1688.11 237.197  18
  -9  -7  -3 575.073 136.205  18
   9  -8 -20 177.455 129.856  19
   9  -8 -19 63.4887 149.930  19
   9  -8 -18 1942.12 275.601  17
   9  -8 -18 1569.52 288.922  19
   9  -8 -17 577.069 182.771  17
   9  -8 -17 1032.70 286.165  19
   9  -8 -16 3097.15 406.177  17
   9  -8 -16 1972.30 329.454  19
   9  -8 -15 301.751 186.915  17
   9  -8 -15 37.8887 194.840  19
   9  -8 -14 7466.41 628.630  17
   9  -8 -14 8187.47 628.292  19
   9  -8 -13 476.768 215.213  17
   9  -8 -13 931.527 251.025  19
   9  -8 -12 1534.99 318.687  17
   9  -8 -11 916.355 271.257  17
   9  -8 -10 11913.2 805.307  17
   9  -8  -9 9321.69 704.124  17
  -9  -8   8 6114.59 557.804  18
   9  -8  -8 5255.27 536.535  17
  -9  -8   7 896.849 240.401  18
   9  -8  -7 1036.31 265.919  17
  -9  -8   6 4217.53 469.105  18
   9  -8  -6 4821.14 499.396  17
  -9  -8   5 291.386 174.051  18
  -9  -8   4 134.914 135.357  18
  -9  -8   3-60.6453 134.488  18
  -9  -8   2 5121.43 480.388  18
  -9  -8   1 5840.25 484.618  18
  -9  -8   0-15.2268 126.993  19
  -9  -8   0 132.560 118.155  18
  -9  -8  -1 551.386 160.765  19
  -9  -8  -1 698.991 149.006  18
  -9  -8  -2 108.519 82.6673  18
   9  -9 -19 576.996 144.901  19
   9  -9 -18 4321.69 336.032  17
   9  -9 -18 4708.25 400.132  19
   9  -9 -17 986.959 221.664  19
   9  -9 -17 1373.98 235.414  17
   9  -9 -16-50.3301 124.388  17
   9  -9 -16-160.284 155.697  19
   9  -9 -15 42.8913 137.144  17
   9  -9 -15 152.312 158.091  19
   9  -9 -14 271.702 166.116  17
   9  -9 -14 55.5139 133.593  19
   9  -9 -13 1965.92 348.839  17
   9  -9 -12 1665.00 327.799  17
   9  -9 -11 6227.74 581.904  17
   9  -9 -10 276.096 199.049  17
  -9  -9   9 635.652 211.648  18
   9  -9  -9 642.020 211.354  17
  -9  -9   8 288.631 178.690  18
   9  -9  -8 233.149 192.756  17
  -9  -9   7 2073.67 325.594  18
   9  -9  -7 2152.14 355.812  17
  -9  -9   7 2193.08 325.961  25
  -9  -9   6 1239.24 245.631  18
  -9  -9   6 1371.78 268.590  25
  -9  -9   5 387.056 165.737  18
   9  -9  -5 219.886 153.993  16
  -9  -9   4 1017.23 248.115  18
  -9  -9   3-264.040 169.277  18
  -9  -9   2 399.285 161.213  18
  -9  -9   1 2884.39 307.040  18
  -9  -9   1 3176.04 341.194  19
  -9  -9   0 919.438 183.806  19
  -9  -9   0 1234.30 198.904  18
  -9  -9  -1 150.725 92.3682  19
   9 -10 -17 1633.12 221.028  19
   9 -10 -16-65.9043 116.619  19
   9 -10 -16 19.9050 95.3250  17
   9 -10 -15 218.727 147.938  17
   9 -10 -14 2118.78 318.780  17
   9 -10 -13 1265.97 266.883  17
   9 -10 -12 2510.06 358.635  17
   9 -10 -11 919.674 250.718  17
  -9 -10  10 144.909 142.766  18
   9 -10 -10 79.7973 173.789  17
   9 -10  -9 3883.96 441.663  17
  -9 -10   9 3713.33 406.420  18
   9 -10  -8 5880.43 544.144  17
  -9 -10   8 5369.54 480.980  18
  -9 -10   8 5779.79 493.123  25
  -9 -10   7 1653.22 275.070  18
  -9 -10   7 2045.78 309.062  25
  -9 -10   6 323.363 168.686  18
  -9 -10   6 269.960 146.443  25
  -9 -10   5 1421.11 241.218  25
   9 -10  -5 1418.33 250.060  16
  -9 -10   5 1363.22 250.501  18
  -9 -10   4 1968.76 269.423  25
  -9 -10   4 1483.70 245.852  18
  -9 -10   3 325.508 131.157  18
  -9 -10   2-35.7861 109.538  19
  -9 -10   2 44.0049 94.8145  18
  -9 -10   1-28.7141 94.3198  19
  -9 -10   1 230.928 97.2422  18
   9 -11 -15 1190.51 202.087  17
   9 -11 -14 1990.55 272.568  17
  -9 -11  13 587.440 148.048  18
   9 -11 -13 355.483 155.148  17
  -9 -11  12 247.599 133.390  18
   9 -11 -12-21.3598 128.669  17
  -9 -11  11-30.8276 100.502  18
   9 -11 -11 122.244 166.167  17
  -9 -11  10 159.395 136.833  18
  -9 -11   9 2399.12 286.873  18
  -9 -11   9 2253.38 302.201  25
  -9 -11   8 411.063 140.614  18
  -9 -11   8 265.115 138.977  25
  -9 -11   7-109.444 100.941  18
   9 -11  -7-196.250 167.972  16
  -9 -11   7-35.9240 104.746  25
   9 -11  -6-47.8668 149.238  16
  -9 -11   6 13.5971 103.386  18
   9 -11  -5 1451.28 221.053  16
  -9 -11   5 1965.69 251.503  25
  -9 -11   5 1685.82 222.508  18
  -9 -11   4 390.286 149.830  19
   9 -11  -4 673.826 157.889  16
  -9 -11   3 3625.55 320.907  19
  -9 -11   2 242.826 105.027  19
   9 -12 -13-71.2402 75.4758  16
   9 -12 -12 12189.6 595.172  16
  -9 -12  12 12073.0 563.962  25
   9 -12 -11 3752.44 350.521  16
  -9 -12  11 3944.69 337.128  25
  -9 -12  10 268.077 119.461  25
   9 -12 -10 286.570 137.825  16
  -9 -12   9 204.548 116.171  25
   9 -12  -9 34.4383 121.775  16
   9 -12  -8 50.5978 103.560  16
  -9 -12   8 4.82987 82.1312  25
   9 -12  -7 317.546 132.412  16
  -9 -12   7 488.164 138.159  25
   9 -12  -6 109.075 106.636  16
  -9 -12   6 278.887 118.303  25
  10   0 -23-93.5988 91.3563  13
  10   0 -22 190.190 120.059  15
  10   0 -22 537.343 181.005  13
  10   0 -21 51.4321 143.518  15
  10   0 -20 3176.05 410.321  15
  10   0 -19-12.2428 177.562  15
  10   0 -18 1142.14 277.758  15
  10   0 -17 62.6933 154.339  15
  10   0 -16 25371.6 1150.24  15
  10   0 -15-352.397 173.391  14
  10   0 -14 25230.5 1129.14  13
  10   0 -13 97.9079 108.718  13
  10   0 -12 4770.04 482.551  13
  10   0 -11-147.888 150.450  13
  10   0 -10 1114.60 245.661  13
  10   0  -9 151.150 129.481  13
 -10   0   8 2598.44 361.825  26
 -10   0   7-320.991 162.635  26
 -10   0   6 1473.04 307.005  27
 -10   0   6 981.886 241.735  26
 -10   0   5-101.535 190.155  27
 -10   0   5 151.590 175.667  26
 -10   0   4 2405.59 389.014  27
 -10   0   4 1791.10 320.389  26
 -10   0   3 130.707 147.993  27
 -10   0   2 66381.6 1850.02  27
 -10   0   1-72.9340 154.503  27
 -10   0   0 4844.32 480.266  27
 -10   0  -1 149.831 133.525  27
 -10   0  -2 595.997 191.528  27
 -10   0  -3-189.200 117.835  27
  10  -1 -23 2882.98 265.460  13
  10   1 -23 2686.71 279.612  13
  10  -1 -22 873.068 210.479  15
  10  -1 -22 1498.47 236.869  13
  10   1 -21 120.434 135.337  15
  10  -1 -21 663.086 204.929  15
  10  -1 -21 529.746 167.932  13
  10   1 -20 41.6860 165.279  15
  10  -1 -20-54.2632 170.040  15
  10  -1 -20 79.1603 132.384  13
  10   1 -19 4499.82 494.354  15
  10  -1 -19 5193.27 531.697  15
  10   1 -18 4396.23 482.130  15
  10  -1 -18 4533.00 507.838  15
  10   1 -17 1054.42 259.213  15
  10  -1 -17 1021.51 282.380  15
  10   1 -16 235.795 195.015  15
  10  -1 -16 62.8857 161.483  15
  10  -1 -16 138.128 148.331  13
  10  -1 -15 921.118 264.110  15
  10  -1 -15 1109.48 240.586  14
  10  -1 -15 823.185 222.931  13
  10  -1 -14 5264.52 539.838  14
  10  -1 -14 3602.19 442.928  13
  10  -1 -13 2921.64 396.422  14
  10  -1 -13 2688.02 370.059  13
  10   1 -13 2533.98 356.631  13
  10  -1 -12 41.9958 135.018  13
  10   1 -12 189.084 139.505  13
  10  -1 -11 418.130 166.436  13
  10   1 -11 474.012 162.973  13
  10  -1 -10 2432.40 346.574  13
  10   1 -10 1744.99 294.440  13
  10  -1  -9 676.033 225.277  13
  10   1  -9 870.185 220.143  13
 -10  -1   8 2239.74 356.582  26
  10  -1  -8 2232.95 346.286  14
 -10  -1   7 223.405 158.694  27
 -10  -1   7 351.525 194.878  26
 -10   1   7 432.394 290.791  26
  10  -1  -7 361.559 173.721  14
 -10  -1   6 1228.13 274.772  27
 -10   1   6 1135.42 265.813  27
 -10  -1   6 1343.39 281.639  26
 -10   1   6 1011.31 256.098  26
  10  -1  -6 861.218 241.423  14
 -10  -1   5 9856.50 710.908  27
 -10   1   5 8603.34 674.644  27
 -10  -1   5 8022.09 638.874  26
 -10   1   5 8056.00 640.009  26
 -10  -1   4 7030.29 569.699  18
 -10  -1   4 7096.08 624.699  27
 -10   1   4 6136.09 580.474  27
 -10   1   4 6007.18 534.042  26
 -10  -1   3 1214.55 277.926  27
 -10   1   3 1410.83 305.576  27
 -10  -1   3 1206.02 249.894  18
 -10  -1   2 122.183 181.518  27
 -10   1   2 250.154 200.261  27
 -10  -1   2-65.5934 137.155  18
 -10  -1   1 77.6908 213.460  27
 -10   1   1 42.3068 168.112  27
 -10  -1   1-23.0230 133.403  18
 -10  -1   0 1637.56 318.111  27
 -10   1   0 1150.56 246.770  27
 -10  -1   0 1651.20 269.502  18
 -10  -1  -1 218.831 125.595  18
 -10  -1  -1 327.055 199.802  27
 -10   1  -1-201.802 162.003  27
 -10  -1  -2 2555.09 281.375  18
 -10  -1  -2 2084.49 277.510  27
 -10   1  -2 2301.08 286.328  27
 -10  -1  -3 84.5852 106.690  27
 -10   1  -3 96.1515 97.6648  27
  10   2 -23 484.020 132.221  13
  10  -2 -22 1002.76 217.171  15
  10  -2 -22 1139.73 200.257  13
  10  -2 -21 50.1016 150.090  15
  10  -2 -21 253.503 169.593  13
  10  -2 -20 10786.7 714.972  15
  10  -2 -20 13046.5 777.511  13
  10   2 -19 161.924 168.410  15
  10  -2 -19 202.872 175.610  15
  10  -2 -19 152.682 141.996  13
  10   2 -18 1733.28 314.790  15
  10  -2 -18 1654.19 322.758  15
  10  -2 -18 1583.03 318.027  13
  10  -2 -17 485.856 230.454  15
  10  -2 -17 197.425 206.012  13
  10  -2 -16 7634.50 640.396  15
  10  -2 -16 6751.55 604.036  13
  10  -2 -15 26834.6 1161.31  14
  10  -2 -15 24808.9 1146.68  13
  10  -2 -14 1826.44 333.326  14
  10  -2 -14 1848.18 321.156  13
  10  -2 -13-78.3702 139.430  13
  10   2 -13-217.298 143.970  13
  10  -2 -12 983.270 254.456  14
  10  -2 -12 1107.43 257.858  13
  10   2 -12 1064.81 246.334  13
  10  -2 -11 1186.64 291.059  14
  10  -2 -11 1674.92 309.247  13
  10   2 -11 1606.41 274.128  13
 -10  -2  10 5926.37 547.997  26
  10  -2 -10 6434.27 588.162  14
  10  -2 -10 6107.53 536.754  13
 -10  -2   9 15442.6 868.072  26
  10  -2  -9 15265.1 888.431  14
  10  -2  -9 15630.0 868.678  13
 -10  -2   8-106.695 139.894  18
 -10  -2   8 151.745 155.690  26
  10  -2  -8 63.2016 125.458  14
 -10  -2   7 15084.6 828.545  18
 -10  -2   7 15819.0 867.424  27
 -10  -2   7 14870.5 855.574  26
 -10   2   7 13674.4 811.933  26
  10  -2  -7 14890.0 864.701  14
 -10  -2   6 711.536 227.442  18
 -10  -2   6 1266.53 272.445  27
 -10   2   6 1214.70 289.800  27
 -10  -2   6 794.437 237.480  26
 -10   2   6 1038.76 252.584  26
  10  -2  -6 1438.32 289.685  14
 -10  -2   5 113.414 127.683  18
 -10  -2   5 494.637 183.674  27
 -10   2   5 425.749 198.806  27
 -10  -2   5 130.108 162.184  26
 -10   2   5 338.220 144.327  26
  10  -2  -5 369.972 157.259  14
 -10  -2   4 3111.52 408.759  27
 -10   2   4 2612.19 385.666  27
 -10   2   4 3245.53 391.273  26
 -10  -2   4 3281.64 399.712  18
 -10  -2   3 7022.07 588.055  18
 -10  -2   3 6404.81 574.912  27
 -10   2   3 5940.34 563.288  27
 -10  -2   2 1434.41 299.491  27
 -10   2   2 1605.41 304.926  27
 -10  -2   2 1773.32 312.446  18
 -10  -2   1 1859.58 328.637  27
 -10   2   1 1163.51 290.989  27
 -10  -2   1 1817.59 296.614  18
 -10  -2   0 6154.17 513.195  18
 -10  -2   0 5893.49 529.588  27
 -10   2   0 5609.33 506.015  27
 -10  -2  -1-191.949 170.595  27
 -10   2  -1-13.1808 109.159  27
 -10  -2  -1-138.642 140.080  18
 -10  -2  -2 172.573 96.9927  18
 -10  -2  -2 303.350 161.813  27
 -10   2  -2 44.5596 100.708  27
 -10  -2  -3 93.3693 85.5001  18
 -10  -2  -3 24.6396 93.3464  27
  10   3 -23 959.121 172.873  13
  10  -3 -22 5289.98 417.301  15
  10  -3 -21 5856.55 479.592  15
  10  -3 -21 5827.12 447.122  13
  10  -3 -20 384.572 206.801  15
  10  -3 -20 287.017 164.270  13
  10  -3 -19 4750.87 488.055  15
  10  -3 -19 4651.24 478.969  13
  10  -3 -18 10915.6 767.734  19
  10  -3 -18 10860.2 748.355  15
  10  -3 -18 12754.0 802.537  13
  10  -3 -17 20835.4 1061.50  19
  10  -3 -17 22910.2 1080.73  15
  10  -3 -17 24722.8 1136.45  13
  10  -3 -16 19500.3 1035.66  19
  10  -3 -16 22245.0 1056.57  15
  10  -3 -16 19192.6 1004.84  13
  10  -3 -15-109.035 195.069  19
  10  -3 -15 436.319 174.857  14
  10  -3 -15-147.080 175.339  13
  10  -3 -14 268.735 149.395  14
  10  -3 -14-194.455 238.561  13
  10  -3 -13 6083.91 585.391  14
  10  -3 -13 5487.00 536.640  13
  10  -3 -12 5321.85 541.528  14
  10  -3 -12 4596.74 480.344  13
  10   3 -12 5135.17 495.044  13
 -10  -3  11 5024.88 508.689  26
  10  -3 -11 4924.63 508.919  14
  10  -3 -11 4569.85 478.911  13
 -10  -3  10 5047.06 497.374  26
  10  -3 -10 5075.62 522.975  14
  10  -3 -10 5305.04 524.128  13
 -10  -3   9 1107.59 270.453  26
  10  -3  -9 728.700 208.828  14
 -10  -3   8 4361.58 465.143  18
 -10  -3   8 3471.35 419.052  27
 -10  -3   8 4433.51 473.254  26
  10  -3  -8 4674.87 500.831  14
 -10  -3   7 130.198 146.022  18
 -10  -3   7 103.410 145.070  27
 -10  -3   7 147.360 143.313  26
 -10   3   7 205.450 150.777  26
  10  -3  -7 87.2048 109.081  14
 -10  -3   6 7474.08 613.014  18
 -10  -3   6 8483.47 646.722  27
 -10   3   6 8364.76 663.528  27
 -10  -3   6 8311.65 655.947  26
 -10   3   6 8312.78 620.948  26
  10  -3  -6 8406.84 645.725  14
 -10  -3   5 902.926 242.275  18
 -10  -3   5 1072.77 255.152  27
 -10   3   5 850.278 237.894  27
  10  -3  -5 532.081 170.435  14
 -10  -3   4 3728.30 437.124  18
 -10   3   4 4260.15 485.303  27
 -10  -3   4 3498.79 426.712  27
 -10  -3   3 323.878 150.841  27
 -10   3   3 201.939 165.110  27
 -10  -3   3 618.637 200.383  18
 -10  -3   2 1693.79 323.779  27
 -10   3   2 1385.05 288.709  27
 -10  -3   2 1347.28 273.529  18
 -10  -3   1 7812.59 604.268  18
 -10  -3   1 7883.82 603.324  27
 -10   3   1 8275.27 617.740  27
 -10  -3   0-103.347 145.231  27
 -10   3   0-85.5117 148.607  27
 -10  -3   0 58.4230 136.040  18
 -10  -3  -1 2209.66 313.894  27
 -10   3  -1 2025.33 269.503  27
 -10  -3  -1 1774.00 273.170  18
 -10  -3  -2 298.795 130.235  18
 -10  -3  -2 67.9308 115.713  27
 -10   3  -2 87.3923 75.0170  27
 -10  -3  -3 97.0064 91.3408  27
  10  -4 -22 317.816 125.467  17
  10  -4 -21 37.9281 119.671  15
  10  -4 -20 913.412 233.393  15
  10  -4 -19 5066.27 512.325  19
  10  -4 -19 5414.11 488.967  15
  10  -4 -19 5710.95 499.739  13
  10  -4 -18 1941.87 354.984  19
  10  -4 -18 1931.12 324.878  15
  10  -4 -18 2383.80 357.804  13
  10  -4 -17 3098.74 445.345  19
  10  -4 -17 3483.55 414.089  15
  10  -4 -17 3638.15 432.591  13
  10  -4 -16 944.063 313.595  19
  10  -4 -16 960.568 259.939  13
  10  -4 -15 2255.28 406.110  19
  10  -4 -15 2051.77 347.022  13
  10  -4 -14 27790.5 1219.51  19
  10  -4 -14 28731.1 1230.36  14
  10  -4 -14 28427.3 1193.31  13
  10  -4 -13 37863.5 1429.89  14
  10  -4 -13 36758.2 1359.34  13
 -10  -4  12 67631.1 1766.99  26
  10  -4 -12 65927.4 1881.66  14
  10  -4 -12 67209.5 1830.59  13
 -10  -4  11 54.6637 138.426  26
  10  -4 -11 155.729 154.497  14
  10  -4 -11 256.992 168.376  13
  10  -4 -10 383.375 175.519  17
 -10  -4  10 195.629 127.146  26
  10  -4 -10 240.595 169.414  14
 -10  -4   9-1.68738 158.439  26
  10  -4  -9 227.344 170.137  14
 -10  -4   8 1459.83 282.384  18
 -10  -4   8 1793.73 306.289  26
  10  -4  -8 1741.51 317.426  14
 -10  -4   7 10050.4 709.379  18
 -10  -4   7 10544.6 730.698  26
  10  -4  -7 9178.48 693.254  14
 -10   4   6 40957.7 1420.30  27
 -10  -4   6 39886.7 1404.82  18
 -10  -4   6 43910.2 1422.26  27
  10  -4  -6 42034.8 1441.26  14
 -10  -4   5 491.056 202.620  18
 -10  -4   5 308.757 190.691  27
 -10   4   5 511.850 203.801  27
 -10  -4   4 38742.1 1393.00  18
 -10  -4   4 41402.1 1399.44  27
 -10   4   4 41283.0 1413.42  27
 -10  -4   3 4226.18 468.752  18
 -10  -4   3 4380.18 457.344  27
 -10   4   3 4713.81 482.067  27
 -10  -4   2 1168.77 250.402  27
 -10   4   2 1858.96 311.629  27
 -10  -4   2 1589.93 291.399  18
 -10  -4   1-17.0706 138.406  27
 -10   4   1 430.303 172.965  27
 -10  -4   1 377.958 178.636  18
 -10  -4   0 650.134 199.253  27
 -10   4   0 736.009 184.420  27
 -10  -4   0 691.126 216.254  18
 -10  -4  -1 1526.17 231.876  27
 -10  -4  -1 1712.15 256.969  18
 -10  -4  -2 547.347 142.670  27
 -10  -4  -2 489.670 137.754  18
  10  -5 -21 85.2766 94.3947  17
  10  -5 -20 612.344 200.324  19
  10  -5 -20 420.533 171.682  17
  10  -5 -19 60.7157 173.230  19
  10  -5 -18 1276.41 329.416  19
  10  -5 -18 1064.72 222.518  13
  10  -5 -17 1061.93 270.128  19
  10  -5 -17 692.572 168.788  13
  10  -5 -16 385.182 257.826  19
  10  -5 -16 135.901 128.614  13
  10  -5 -15 5828.27 577.064  19
  10  -5 -15 5991.18 549.304  13
  10  -5 -14 2293.61 392.073  19
  10  -5 -14 2322.97 363.341  13
  10  -5 -13 28967.3 1214.71  19
  10  -5 -13 27606.8 1181.47  13
  10  -5 -12 3027.57 401.822  17
  10  -5 -11-75.6999 147.485  17
  10  -5 -10 39744.7 1401.22  17
 -10  -5  10 44334.8 1437.32  26
  10  -5  -9 7032.77 587.189  17
 -10  -5   9 5453.78 519.619  26
 -10  -5   8 64565.0 1792.04  18
 -10  -5   8 66745.1 1804.21  26
 -10  -5   7 8583.68 662.160  18
 -10  -5   6 5962.77 556.872  18
 -10   5   6 7212.57 596.345  27
 -10  -5   5 4134.99 471.698  18
 -10   5   5 3774.42 424.604  27
 -10   5   4 612.059 191.593  27
 -10  -5   4 387.112 188.434  18
 -10  -5   3 7425.71 606.214  18
 -10  -5   3 8188.27 596.530  27
 -10  -5   2 2389.71 317.707  27
 -10  -5   2 2367.78 359.251  18
 -10  -5   1 2462.24 318.794  27
 -10  -5   1 2527.33 346.722  18
 -10  -5   0 3636.24 383.536  18
 -10  -5   0 3681.28 354.486  27
 -10  -5  -1 1115.49 181.434  27
 -10  -5  -1 903.681 193.476  18
 -10  -5  -2 225.995 121.138  18
  10  -6 -21-13.0695 85.3076  17
  10  -6 -20 110.470 114.592  17
  10  -6 -20 360.173 177.899  19
  10  -6 -19 988.878 235.019  17
  10  -6 -19 430.146 223.795  19
  10  -6 -18 285.258 173.137  17
  10  -6 -18 311.863 197.980  19
  10  -6 -17 6822.58 602.658  19
  10  -6 -17 5704.71 548.922  17
  10  -6 -16 11646.8 774.810  19
  10  -6 -16 10288.7 752.311  17
  10  -6 -15 313.040 198.623  19
  10  -6 -15 533.103 201.022  17
  10  -6 -14 17.5349 157.742  17
  10  -6 -14 114.613 166.942  19
  10  -6 -13 5206.09 526.860  19
  10  -6 -13 5219.82 533.649  17
  10  -6 -12 3230.82 427.713  17
  10  -6 -11 19898.4 1016.51  17
  10  -6 -10 5215.76 528.724  17
  10  -6  -9 21724.6 1032.02  17
 -10  -6   8 361.016 163.529  18
 -10  -6   7 3313.32 433.751  18
 -10  -6   6 2956.40 395.950  18
 -10  -6   5 5912.01 556.450  18
 -10  -6   4 19578.2 970.512  18
 -10  -6   3 6399.13 560.557  18
 -10  -6   2 2.47859 145.130  18
 -10  -6   1 335.018 185.129  18
 -10  -6   0 253.666 107.374  19
 -10  -6   0 55.9892 110.992  18
 -10  -6  -1 140.181 121.253  18
  10  -7 -20 448.117 141.083  17
  10  -7 -19 78.1865 125.877  17
  10  -7 -19 138.903 162.792  19
  10  -7 -18 20.7403 149.303  17
  10  -7 -18 93.2568 186.226  19
  10  -7 -17 85.0564 143.315  17
  10  -7 -17-194.696 196.244  19
  10  -7 -16 1620.36 311.213  17
  10  -7 -16 2086.53 366.279  19
  10  -7 -15-226.592 210.000  17
  10  -7 -15 72.5288 155.263  19
  10  -7 -14 706.841 238.239  17
  10  -7 -14 223.117 190.271  19
  10  -7 -13 6180.52 580.406  17
  10  -7 -12 2012.99 330.013  17
  10  -7 -11-122.963 176.900  17
  10  -7 -10 1325.97 284.071  17
 -10  -7   9 665.080 192.900  18
  10  -7  -9 541.791 180.977  17
 -10  -7   8-39.7835 128.928  18
  10  -7  -8 181.201 141.701  17
 -10  -7   7 587.482 218.054  18
 -10  -7   6-122.139 171.421  18
 -10  -7   5 899.404 243.410  18
 -10  -7   4 875.836 237.464  18
 -10  -7   3 119.081 137.248  18
 -10  -7   2 2947.04 357.688  18
 -10  -7   1 4945.06 413.962  18
 -10  -7   0 150.709 91.7638  19
 -10  -7   0 323.745 130.055  18
 -10  -7  -1 105.257 90.9370  18
  10  -8 -19 196.908 111.350  17
  10  -8 -18 1453.08 257.616  17
  10  -8 -18 1032.71 227.873  19
  10  -8 -17 2172.95 317.445  17
  10  -8 -17 2207.01 318.636  19
  10  -8 -16 1967.95 317.622  17
  10  -8 -16 2081.96 320.202  19
  10  -8 -15 1408.91 281.055  17
  10  -8 -15 1482.92 300.926  19
  10  -8 -14 316.278 168.523  17
  10  -8 -13 2677.26 396.213  17
  10  -8 -12 48.7377 142.272  17
  10  -8 -11 8948.12 671.318  17
 -10  -8  10 3443.17 406.466  18
  10  -8 -10 3575.97 435.850  17
 -10  -8   9 685.426 215.019  18
  10  -8  -9 492.507 195.077  17
 -10  -8   8 10268.6 694.789  18
  10  -8  -8 10767.0 713.653  17
 -10  -8   7 818.699 233.908  18
  10  -8  -7 1265.55 264.405  17
 -10  -8   6 483.644 214.589  18
 -10  -8   5 1960.47 303.819  18
 -10  -8   4 2416.39 327.739  18
 -10  -8   3 182.073 148.710  18
 -10  -8   2 545.998 165.205  18
 -10  -8   1-86.3836 83.3757  19
 -10  -8   1-25.0003 86.9966  18
  10  -9 -18-64.3588 85.4750  17
  10  -9 -17 4345.44 385.466  17
  10  -9 -16 120.719 139.361  17
  10  -9 -15 1424.71 278.404  17
  10  -9 -14 1140.44 270.018  17
  10  -9 -13 1734.14 302.254  17
  10  -9 -12 103.778 145.657  17
 -10  -9  11 1907.94 310.628  18
  10  -9 -11 2047.24 342.803  17
 -10  -9  10 313.804 178.111  18
  10  -9 -10 4.24504 161.607  17
 -10  -9   9 500.506 192.608  18
  10  -9  -9 645.058 213.575  17
 -10  -9   8 284.252 174.271  18
  10  -9  -8 106.549 159.056  17
 -10  -9   7 9547.89 621.481  18
 -10  -9   6 890.579 209.696  18
 -10  -9   5 7309.69 521.630  18
 -10  -9   4 407.410 163.923  18
 -10  -9   3 1306.35 214.186  18
 -10  -9   2 973.502 192.723  19
 -10  -9   2 676.813 146.796  18
  10 -10 -16 94.5867 101.763  17
  10 -10 -15 545.547 186.830  17
  10 -10 -14 1530.71 247.149  17
 -10 -10  13 1602.82 255.136  18
  10 -10 -13 1674.79 274.273  17
 -10 -10  12 113.723 106.565  18
  10 -10 -12-14.8770 125.795  17
 -10 -10  11 2219.10 298.270  18
  10 -10 -11 2403.62 327.411  17
 -10 -10  11 2041.89 273.281  25
 -10 -10  10 482.114 146.178  18
  10 -10 -10 386.970 172.900  17
 -10 -10  10 588.913 167.371  25
 -10 -10   9 1665.17 272.363  18
 -10 -10   9 1647.46 249.095  25
 -10 -10   8 631.434 179.166  18
 -10 -10   7-92.4871 108.433  18
  10 -10  -7-240.464 150.693  16
 -10 -10   6 98.9773 123.895  18
 -10 -10   5 897.790 176.995  18
 -10 -10   4 3170.16 283.328  18
 -10 -10   4 3158.26 314.302  19
 -10 -10   3 646.011 142.331  19
 -10 -11  14 8012.97 421.440  18
 -10 -11  13 768.137 157.237  18
 -10 -11  13 491.108 127.254  25
 -10 -11  12 111.927 91.7088  18
 -10 -11  12 113.017 90.1526  25
 -10 -11  11 156.296 111.246  18
 -10 -11  11 70.8642 98.5068  25
 -10 -11  10 321.950 134.737  18
 -10 -11  10 1.57654 79.0900  25
 -10 -11   9 57.8311 95.2441  18
 -10 -11   9 109.649 93.5145  25
  10 -11  -8 1034.80 191.347  16
 -10 -11   8 1220.55 184.016  18
  10 -11  -7 35.1929 85.5841  16
 -10 -11   7-74.7750 87.9127  18
 -10 -11   6 526.589 139.440  19
  11   0 -23 31.7313 80.6019  13
  11   0 -22 3767.31 378.882  13
  11   0 -21 11.2319 131.832  13
  11   0 -20 1043.34 267.830  13
  11   0 -19 128.636 197.077  13
  11   0 -18 1985.48 351.944  13
  11   0 -17-136.850 181.800  13
  11   0 -16 13056.3 822.530  14
  11   0 -16 12068.1 813.405  13
  11   0 -15 214.576 174.084  14
  11   0 -15-180.818 191.369  13
  11   0 -14 1996.03 353.475  14
  11   0 -14 1423.31 291.729  13
  11   0 -13 62.0145 134.634  13
  11   0 -12 16386.9 909.146  13
  11   0 -11 51.1826 126.973  13
 -11   0  10 14400.6 844.889  26
  11   0 -10 15640.3 877.523  13
 -11   0   9 399.950 195.846  26
 -11   0   8 17.1746 161.667  27
 -11   0   8 332.365 172.326  26
  11   0  -8 262.848 174.395  14
 -11   0   7 37.0596 151.036  27
 -11   0   7 0.58419 127.108  26
  11   0  -7 73.9237 156.450  14
 -11   0   6 17080.1 934.683  27
 -11   0   6 15378.4 877.643  26
  11   0  -6 16681.4 896.153  14
 -11   0   5-13.6561 166.954  27
 -11   0   4 1670.96 329.363  27
 -11   0   3 93.0322 199.267  27
 -11   0   2 8458.73 626.029  27
 -11   0   1 114.114 126.786  27
 -11   0   0 5299.90 426.728  27
 -11   0  -1-14.1784 76.6918  27
  11  -1 -23 2184.63 235.392  13
  11   1 -23 2046.09 245.786  13
  11  -1 -22 82.6976 116.034  13
  11   1 -22 230.113 126.129  13
  11  -1 -21 157.347 129.921  13
  11   1 -21 236.086 177.433  13
  11  -1 -20 151.519 154.566  13
  11   1 -20 123.330 143.889  13
  11   1 -19 4732.26 503.566  13
  11  -1 -19 3563.66 427.817  13
  11  -1 -18 440.195 220.089  13
  11   1 -18 418.397 205.026  13
  11  -1 -17 492.327 202.878  13
  11   1 -17 703.083 221.675  13
  11  -1 -16 242.776 116.443  14
  11   1 -16 406.045 167.478  14
  11  -1 -16 369.184 163.276  13
  11   1 -16 393.881 215.363  13
  11  -1 -15 901.997 259.131  14
  11  -1 -15 922.904 269.721  13
  11   1 -15 813.191 246.208  13
  11  -1 -14 18978.8 1027.36  14
  11  -1 -14 18426.6 987.205  13
  11   1 -14 16717.6 931.869  13
  11  -1 -13 3805.70 481.969  14
  11  -1 -13 3782.79 451.248  13
  11   1 -13 3242.52 422.177  13
  11  -1 -12 4610.01 530.323  14
  11  -1 -12 4683.22 500.378  13
  11   1 -12 4682.48 492.768  13
  11  -1 -11 3247.67 428.893  14
  11  -1 -11 3399.81 423.750  13
  11   1 -11 3038.97 385.628  13
 -11  -1  10 4458.12 494.647  26
  11  -1 -10 4539.09 497.199  14
  11   1 -10 4628.27 476.556  13
 -11  -1   9 763.250 200.723  26
 -11   1   9 1297.63 295.159  26
  11  -1  -9 1304.57 285.385  14
 -11  -1   8 10045.9 725.551  27
 -11   1   8 9654.96 716.405  27
 -11  -1   8 8918.63 682.342  26
 -11   1   8 9434.91 691.247  26
  11  -1  -8 8790.14 690.149  14
 -11  -1   7 1635.89 321.572  27
 -11   1   7 2186.98 354.409  27
 -11  -1   7 1858.36 342.700  26
 -11   1   7 1891.13 309.749  26
  11  -1  -7 2000.50 345.058  14
 -11  -1   6 45.5022 168.728  27
 -11   1   6-46.9168 154.728  27
 -11  -1   6-177.496 164.468  26
 -11   1   6-81.0451 168.810  26
  11  -1  -6 139.900 107.275  14
  11   1  -6-35.7970 104.573  14
 -11  -1   5 3131.88 423.000  27
 -11   1   5 2902.47 404.996  27
 -11  -1   4 195.020 201.611  27
 -11   1   4 234.782 173.807  27
 -11  -1   3 6805.22 579.074  27
 -11   1   3 6489.16 567.567  27
 -11  -1   2 3245.59 393.775  27
 -11   1   2 2824.47 368.525  27
 -11  -1   1 705.084 215.637  27
 -11   1   1 580.744 204.642  27
 -11  -1   0 83.1124 112.398  27
 -11   1   0 129.998 139.061  27
 -11  -1  -1 1937.14 231.111  27
 -11   1  -1 1600.53 199.246  27
  11   2 -23 708.269 148.328  13
  11  -2 -22 79.1729 110.666  13
  11   2 -22-16.6404 119.349  13
  11  -2 -21 1530.39 256.944  13
  11   2 -21 1429.16 267.884  13
  11  -2 -20 16238.6 858.415  13
  11  -2 -19 313.927 194.629  13
  11  -2 -18 152.389 155.338  13
  11  -2 -17 5034.18 526.756  13
  11  -2 -16 1305.96 265.502  14
  11  -2 -16 1362.99 295.809  13
  11   2 -16 1430.29 279.703  13
  11  -2 -15 10328.9 749.971  14
  11  -2 -15 9006.46 699.485  13
  11   2 -15 8752.23 673.398  13
  11  -2 -14 25.8544 141.839  14
  11  -2 -14 73.9916 161.253  13
  11   2 -14 155.053 178.984  13
  11  -2 -13 670.769 250.681  14
  11  -2 -13 868.838 241.823  13
  11   2 -13 1119.41 252.083  13
 -11  -2  12 368.246 209.000  26
  11  -2 -12-37.2613 192.420  14
  11  -2 -12 14.4578 117.543  13
  11   2 -12-37.8270 117.612  13
 -11  -2  11 1490.75 306.563  26
  11  -2 -11 1351.23 311.237  14
  11  -2 -11 1296.12 276.697  13
 -11  -2  10 458.085 161.843  18
 -11  -2  10 704.571 236.158  26
  11  -2 -10 883.033 250.496  14
 -11  -2   9 5900.38 523.905  18
 -11  -2   9 5806.23 547.660  27
 -11  -2   9 5971.62 564.613  26
 -11   2   9 5363.89 527.411  26
  11  -2  -9 5615.73 559.811  14
 -11  -2   8 327.497 138.711  18
 -11  -2   8 736.542 223.441  27
 -11  -2   8 463.102 174.691  26
 -11   2   8 699.737 224.687  26
  11  -2  -8 686.069 187.422  14
 -11  -2   7 694.443 206.754  18
 -11  -2   7 961.292 252.627  27
 -11   2   7 684.343 245.194  27
 -11  -2   7 612.613 215.381  26
 -11   2   7 846.490 234.343  26
  11  -2  -7 890.796 227.126  14
 -11  -2   6-135.236 177.782  27
 -11   2   6 22.1150 154.592  27
 -11   2   6 174.585 152.095  26
 -11  -2   6 217.624 120.544  18
  11  -2  -6 278.635 167.559  14
 -11  -2   5 27402.4 1113.90  18
 -11  -2   5 28191.4 1178.33  27
 -11   2   5 25530.5 1144.48  27
 -11  -2   4 19032.2 911.629  18
 -11  -2   4 19124.2 952.751  27
 -11   2   4 18027.4 943.690  27
 -11  -2   3 15768.4 803.193  18
 -11  -2   3 16086.2 866.155  27
 -11   2   3 15797.3 857.272  27
 -11  -2   2 2352.91 348.677  27
 -11   2   2 1752.76 297.375  27
 -11  -2   2 2036.51 287.320  18
 -11  -2   1 1151.06 232.149  27
 -11   2   1 616.971 164.780  27
 -11  -2   1 1054.06 202.536  18
 -11  -2   0 736.831 164.775  18
 -11  -2   0 1066.81 204.474  27
 -11   2   0 1018.63 187.878  27
 -11  -2  -1 6608.47 401.153  27
  11   3 -23 206.163 106.040  13
  11  -3 -22 1586.60 209.629  13
  11   3 -22 2147.02 270.244  13
  11  -3 -21 767.693 181.490  13
  11  -3 -20 2.86778 140.229  13
  11  -3 -19 283.739 169.844  13
  11  -3 -18 6525.37 575.484  13
  11  -3 -17 3017.58 416.977  13
  11  -3 -16 8964.07 674.352  14
  11  -3 -16 8439.16 680.925  13
  11   3 -16 7811.79 629.458  13
  11  -3 -15 4.35664 115.502  14
  11  -3 -15 227.656 140.405  13
  11   3 -15-80.1065 149.065  13
 -11  -3  14 4598.63 488.062  26
  11  -3 -14 4430.44 505.426  14
  11  -3 -14 4004.18 475.714  13
  11   3 -14 4667.55 481.836  13
 -11  -3  13 10731.8 737.616  26
  11  -3 -13 11039.1 784.140  14
  11  -3 -13 11025.0 766.598  13
 -11  -3  12 3829.56 442.079  26
  11  -3 -12 3783.81 471.716  14
  11  -3 -12 3238.66 430.327  13
 -11  -3  11 6256.70 565.133  26
  11  -3 -11 6427.36 610.552  14
 -11  -3  10-78.2838 132.084  18
 -11  -3  10 49.3676 173.778  26
  11  -3 -10 188.420 147.700  14
 -11  -3   9 4291.66 463.512  18
 -11  -3   9 4451.13 470.698  27
 -11  -3   9 5016.18 510.700  26
 -11   3   9 3800.19 452.461  26
  11  -3  -9 4534.04 497.172  14
 -11  -3   8 131.737 157.278  18
 -11  -3   8 132.592 163.164  27
 -11  -3   8-42.5799 147.557  26
 -11   3   8 170.991 149.999  26
  11  -3  -8-18.2338 112.809  14
 -11  -3   7 1367.35 271.887  18
 -11  -3   7 1763.21 322.185  27
 -11   3   7 1441.36 298.760  27
 -11  -3   7 1659.64 315.661  26
 -11   3   7 1707.99 297.679  26
  11  -3  -7 1668.67 301.757  14
 -11  -3   6 9432.66 681.840  18
 -11  -3   6 9973.41 690.479  27
 -11   3   6 9875.47 705.825  27
  11  -3  -6 9900.38 680.110  14
 -11  -3   5 13257.3 789.098  18
 -11  -3   5 13391.9 795.790  27
 -11   3   5 12515.8 784.888  27
 -11  -3   4-23.2976 134.987  27
 -11   3   4 254.263 172.703  27
 -11  -3   4 281.781 180.106  18
 -11  -3   3 2212.23 318.872  27
 -11   3   3 2054.55 316.544  27
 -11  -3   3 1452.76 258.751  18
 -11  -3   2 14507.0 743.904  18
 -11  -3   2 16043.3 798.001  27
 -11   3   2 15462.1 771.460  27
 -11  -3   1 4835.57 413.130  18
 -11  -3   1 5025.13 424.173  27
 -11   3   1 4625.97 397.438  27
 -11  -3   0 1468.08 228.638  27
 -11   3   0 1433.79 203.116  27
 -11  -3   0 1054.06 179.592  18
 -11  -3  -1-103.701 89.6282  27
  11  -4 -22 2775.68 289.260  17
  11   4 -22 3460.30 319.061  13
  11  -4 -21-87.4263 133.743  17
  11  -4 -20-4.63577 133.660  13
  11  -4 -19 179.204 146.556  13
  11  -4 -18 2041.70 319.964  13
  11  -4 -17 3255.16 409.880  13
  11   4 -16 3387.28 414.479  13
  11  -4 -16 3409.87 433.173  13
  11  -4 -15 179.425 135.374  13
  11   4 -15 324.266 150.759  13
  11  -4 -14 86.6336 144.980  14
  11  -4 -14 342.108 204.114  13
  11  -4 -13 2978.61 414.697  17
 -11  -4  13 3030.17 413.865  26
  11  -4 -13 2938.79 416.376  14
  11  -4 -13 2701.39 399.576  13
  11  -4 -12 6172.29 558.445  17
 -11  -4  12 6056.45 553.070  26
  11  -4 -12 5657.83 578.055  14
  11  -4 -11 546.197 174.570  17
 -11  -4  11 704.208 215.605  26
  11  -4 -11 508.885 192.980  14
 -11  -4  10 1325.41 288.214  18
 -11  -4  10 1202.53 280.260  26
  11  -4 -10 833.993 255.372  14
 -11  -4   9 4966.57 503.300  18
 -11  -4   9 4110.76 465.212  26
 -11   4   9 5164.25 497.152  26
  11  -4  -9 4461.96 497.178  14
 -11  -4   8 965.758 232.101  18
 -11   4   8 1227.78 279.904  27
 -11  -4   8 977.488 262.024  26
  11  -4  -8 1252.19 271.953  14
 -11  -4   7 1267.57 278.553  18
 -11  -4   7 867.594 219.510  27
 -11   4   7 1212.07 274.697  27
 -11  -4   6 396.669 190.330  18
 -11  -4   6 678.073 219.146  27
 -11   4   6 558.885 182.217  27
 -11  -4   5 7082.86 576.011  18
 -11  -4   5 7195.25 577.176  27
 -11   4   5 7071.95 581.242  27
 -11  -4   4 4653.22 469.186  18
 -11  -4   4 4855.99 459.478  27
 -11   4   4 5122.77 472.214  27
 -11  -4   3 1821.47 284.322  27
 -11   4   3 2427.04 309.613  27
 -11  -4   3 1934.43 292.892  18
 -11  -4   2 3875.81 386.675  18
 -11  -4   2 3348.00 354.697  27
 -11   4   2 3518.56 351.859  27
 -11  -4   1 1618.52 236.287  27
 -11  -4   1 1379.60 222.594  18
 -11  -4   0 15.2892 94.9433  27
 -11  -4   0-165.761 105.358  18
  11  -5 -21-186.821 131.834  17
  11   5 -21 323.880 139.346  13
  11  -5 -20 1877.70 288.101  17
  11  -5 -19 65.6961 134.537  17
  11  -5 -19 416.627 149.051  13
  11  -5 -18 5039.36 511.363  17
  11  -5 -18 6444.87 518.152  13
  11  -5 -17 3305.35 430.517  17
  11  -5 -17 4082.21 439.396  13
  11   5 -17 3618.85 403.100  13
  11  -5 -16 109.816 162.146  17
  11  -5 -16 29.1502 125.566  13
  11  -5 -15 8125.09 667.260  17
  11  -5 -14 27306.5 1197.11  17
  11  -5 -13 702.403 234.760  17
  11  -5 -12 8032.64 636.870  17
 -11  -5  12 8329.27 630.176  26
  11  -5 -11 8949.12 664.838  17
 -11  -5  11 8716.95 655.090  26
 -11  -5  10-135.197 174.031  18
 -11  -5  10 130.338 143.468  26
 -11  -5   9 10330.9 722.394  18
 -11  -5   8 3592.82 431.324  18
 -11   5   8 3727.83 427.015  27
 -11  -5   7 1073.64 259.047  18
 -11   5   7 1030.25 252.709  27
 -11  -5   6 2874.27 392.409  18
 -11   5   6 3061.97 384.841  27
 -11   5   5 261.348 162.990  27
 -11  -5   5 23.0841 125.055  18
 -11  -5   4 1597.80 239.294  27
 -11   5   4 1853.86 275.741  27
 -11  -5   4 1572.86 275.413  18
 -11  -5   3 1489.53 238.862  27
 -11  -5   3 1231.76 246.477  18
 -11  -5   2 1131.86 197.434  27
 -11  -5   2 1435.89 249.952  18
 -11  -5   1 2553.85 287.621  18
 -11  -5   1 3145.63 281.940  27
 -11  -5   0 68.5861 86.0471  18
  11  -6 -21-54.2659 86.9110  17
  11  -6 -20-80.2555 120.786  17
  11   6 -20 42.8934 83.2057  13
  11  -6 -19 1228.69 246.316  17
  11   6 -19 1927.13 252.538  13
  11  -6 -18-110.219 159.707  17
  11  -6 -17-37.3331 146.828  17
  11  -6 -16 1281.36 270.644  17
  11  -6 -15 160.322 143.177  17
  11  -6 -14 15195.6 872.776  17
  11  -6 -13 12800.2 796.347  17
  11  -6 -12 1324.09 279.993  17
 -11  -6  11 3554.75 431.063  18
  11  -6 -11 4057.92 450.307  17
  11  -6 -10 2137.44 340.477  17
 -11  -6  10 1551.30 285.606  18
 -11  -6   9 1331.24 283.376  18
 -11   6   9 1368.32 263.103  27
 -11  -6   8 11537.7 743.714  18
 -11   6   8 11046.2 692.774  27
 -11  -6   7 32.7282 131.851  18
 -11  -6   6 4070.51 436.738  18
 -11  -6   5 1059.23 256.737  18
 -11  -6   4 7515.05 553.699  18
 -11  -6   3 1182.21 232.411  18
 -11  -6   2 291.967 140.446  18
 -11  -6   1 4571.78 343.814  18
  11  -7 -20 1971.54 242.406  17
  11  -7 -19 164.225 121.689  17
  11  -7 -18 808.664 215.037  17
  11  -7 -17 372.625 180.751  17
  11  -7 -16-40.4993 146.468  17
  11  -7 -15 936.424 228.122  17
  11  -7 -14 1174.97 284.761  17
  11  -7 -13 3452.35 421.773  17
  11  -7 -12 329.372 162.236  17
 -11  -7  11 578.224 196.348  18
  11  -7 -11 788.517 249.315  17
 -11  -7  10 608.535 214.413  18
  11  -7 -10 306.793 148.367  17
 -11  -7   9 291.394 179.396  18
 -11  -7   8 371.679 211.579  18
 -11  -7   7-42.8524 164.686  18
 -11  -7   6 2512.10 345.483  18
 -11  -7   5 214.463 151.673  18
 -11  -7   4 1613.52 255.307  18
 -11  -7   3 1650.50 255.975  18
 -11  -7   2 1383.10 193.459  19
 -11  -7   2 1297.37 182.961  18
  11  -8 -19 143.950 91.7466  17
  11  -8 -18 231.423 132.078  17
  11  -8 -17 1500.69 255.774  17
  11  -8 -16 4977.98 455.176  17
  11  -8 -15 6076.83 519.312  17
  11  -8 -14-177.658 167.658  17
  11  -8 -13 5079.83 487.602  17
 -11  -8  12 401.788 193.936  18
  11  -8 -12 269.546 165.922  17
 -11  -8  11-59.1772 133.921  18
  11  -8 -11 200.755 162.794  17
 -11  -8  10 8363.93 596.468  18
  11  -8 -10 8103.27 581.928  17
 -11  -8   9 492.230 212.780  18
  11  -8  -9 487.268 171.724  17
 -11  -8   8 740.024 201.363  18
 -11  -8   7 142.931 131.826  18
 -11  -8   6 4060.18 394.122  18
 -11  -8   5-116.350 131.917  18
 -11  -8   4 633.928 165.548  18
 -11  -8   3-150.603 114.521  19
 -11  -8   3 96.1756 88.5221  18
  11  -9 -18 355.752 118.197  17
  11  -9 -17 733.598 175.639  17
  11  -9 -16 966.975 223.423  17
  11  -9 -15 11.3521 118.787  17
 -11  -9  14 647.329 177.776  18
  11  -9 -14 674.582 202.496  17
 -11  -9  13 486.460 175.233  18
  11  -9 -13 35.8443 142.176  17
 -11  -9  12 2042.18 299.461  18
  11  -9 -12 1889.96 292.061  17
 -11  -9  11 5104.69 436.567  18
  11  -9 -11 5598.12 466.875  17
 -11  -9  10 2148.02 299.785  18
  11  -9 -10 2344.39 312.536  17
 -11  -9   9 622.139 199.668  18
 -11  -9   8 847.657 206.732  18
 -11  -9   7 649.481 172.158  18
 -11  -9   6-113.706 111.692  18
 -11  -9   5 893.789 173.432  18
 -11  -9   4 1470.71 199.726  19
 -11  -9   4 1025.54 156.225  18
  11 -10 -16 3885.00 322.779  17
 -11 -10  15-52.6255 81.7578  18
  11 -10 -15 103.222 108.592  17
 -11 -10  14 20.1932 86.1302  18
  11 -10 -14 144.587 109.804  17
 -11 -10  13-161.987 119.294  18
  11 -10 -13 54.4872 100.447  17
 -11 -10  12 19.5720 90.6718  18
 -11 -10  11 4238.13 357.288  18
 -11 -10  10 93.7752 121.114  18
  11 -10 -10-231.730 141.538  16
 -11 -10   9 524.508 138.122  18
  11 -10  -9 358.285 129.312  16
 -11 -10   8 252.838 119.979  18
 -11 -10   7 625.022 137.283  18
  12   0 -23 21.6023 74.6079  13
  12   0 -22 15810.0 720.427  13
  12   0 -21-74.0209 156.009  13
  12   0 -20 236.291 161.397  13
  12   0 -19 102.910 166.271  13
  12   0 -18 11774.4 772.053  13
  12   0 -17 186.366 165.620  14
  12   0 -17-208.769 187.048  13
  12   0 -16 33344.6 1322.69  14
  12   0 -16 29973.5 1247.40  13
  12   0 -15-23.8741 147.095  14
  12   0 -15 76.4822 133.384  13
  12   0 -14 973.216 273.955  14
  12   0 -14 714.458 224.101  13
  12   0 -13 108.502 217.873  14
  12   0 -13 69.6709 128.239  13
 -12   0  12 28714.8 1200.16  26
  12   0 -12 25747.2 1212.61  14
  12   0 -12 28355.3 1185.13  13
 -12   0  11 121.058 163.228  26
  12   0 -11 68.9329 151.755  14
 -12   0  10 25008.9 1128.37  27
 -12   0  10 22447.9 1059.59  26
  12   0 -10 24313.5 1146.22  14
 -12   0   9 221.263 168.998  27
  12   0  -9 45.5831 147.083  14
 -12   0   8 3772.82 438.484  27
 -12   0   8 3688.20 439.321  26
  12   0  -8 3409.26 422.131  14
 -12   0   7-76.1679 144.599  27
 -12   0   7 15.2214 134.688  26
  12   0  -7 94.2892 109.933  14
 -12   0   6 8263.72 628.992  27
 -12   0   5 311.305 222.634  27
 -12   0   4-5.70510 150.730  27
 -12   0   3 140.216 129.103  27
 -12   0   2 17207.3 728.869  27
 -12   0   1 4.97811 76.5182  27
  12  -1 -23 1052.29 170.555  13
  12   1 -23 1145.48 186.497  13
  12  -1 -22 2553.13 298.692  13
  12   1 -22 2153.55 271.295  13
  12  -1 -21 1032.83 218.772  13
  12   1 -21 999.718 228.915  13
  12  -1 -20 121.786 146.705  13
  12   1 -20-192.474 176.685  13
  12  -1 -19 1231.42 265.645  13
  12   1 -19 1227.54 264.901  13
  12  -1 -18 271.664 176.860  13
  12   1 -18 41.8768 152.966  13
  12  -1 -17 230.372 125.855  14
  12  -1 -17 517.696 198.452  13
  12   1 -17 334.092 166.611  13
  12  -1 -16 112.044 128.054  14
  12   1 -16 128.375 134.546  14
  12  -1 -16 207.837 159.510  13
  12   1 -16 377.390 189.771  13
  12  -1 -15 1301.88 293.128  14
  12   1 -15 1365.64 298.128  14
  12  -1 -15 828.864 258.572  13
  12   1 -15 1149.48 280.107  13
  12  -1 -14 35429.8 1415.47  14
  12  -1 -14 33910.2 1325.96  13
  12   1 -14 36076.9 1332.91  13
 -12  -1  13 2038.51 350.772  26
  12  -1 -13 1343.67 311.033  14
  12  -1 -13 1406.26 298.430  13
  12   1 -13 1796.07 313.532  13
 -12  -1  12 2292.68 381.402  26
  12  -1 -12 1699.63 342.503  14
  12   1 -12 2476.17 360.627  13
 -12  -1  11 2092.49 356.665  26
 -12   1  11 2312.61 362.826  26
  12  -1 -11 2756.79 408.566  14
 -12  -1  10 1202.27 277.063  27
 -12  -1  10 1234.83 278.479  26
 -12   1  10 994.568 252.814  26
  12  -1 -10 1095.05 260.813  14
 -12  -1   9 2088.49 341.873  27
 -12   1   9 1963.50 353.453  27
 -12  -1   9 2309.71 360.864  26
 -12   1   9 1922.49 317.605  26
  12  -1  -9 2102.04 356.905  14
  12   1  -9 2180.92 358.230  14
 -12  -1   8 2387.10 372.161  27
 -12   1   8 2453.80 369.395  27
 -12  -1   8 1895.58 322.196  26
 -12   1   8 1947.67 323.737  26
  12  -1  -8 2067.66 328.569  14
  12   1  -8 1820.51 313.754  14
 -12  -1   7 1935.23 330.327  27
 -12   1   7 1464.54 300.241  27
 -12   1   7 1875.15 316.498  26
  12  -1  -7 2092.14 314.276  14
  12   1  -7 1864.70 303.804  14
 -12  -1   6 15010.2 837.669  27
 -12   1   6 14151.3 815.960  27
 -12  -1   5 1964.75 317.013  27
 -12   1   5 2485.41 357.531  27
 -12  -1   4 1364.85 262.375  27
 -12   1   4 1145.60 234.747  27
 -12  -1   3 7064.20 508.006  27
 -12   1   3 6934.43 503.146  27
 -12  -1   2 2124.16 269.589  27
 -12   1   2 2057.05 266.856  27
 -12  -1   1 5720.47 366.529  27
 -12   1   1 5308.44 349.353  27
  12   2 -23 1201.14 182.829  13
  12  -2 -22 588.409 156.067  13
  12   2 -22 320.627 126.078  13
  12  -2 -21 251.191 142.939  13
  12   2 -21 319.830 144.470  13
  12  -2 -20 2454.97 343.334  13
  12   2 -20 1607.16 270.799  13
  12  -2 -19 90.2664 129.249  13
  12   2 -19-14.5655 130.319  13
  12  -2 -18 70.5009 174.377  13
  12   2 -18 218.779 128.627  13
  12  -2 -17 2562.11 364.454  14
  12   2 -17 2535.17 351.735  14
  12  -2 -17 2002.23 346.236  13
  12   2 -17 2074.97 337.899  13
  12  -2 -16 358.010 170.590  14
  12  -2 -16 617.377 207.666  13
  12   2 -16 454.790 196.773  13
 -12  -2  15 536.585 206.018  26
  12  -2 -15 417.530 160.609  14
  12  -2 -15 361.314 148.114  13
  12   2 -15 524.103 180.455  13
 -12  -2  14 1481.37 307.555  26
  12  -2 -14 1802.92 332.136  14
  12  -2 -14 1652.17 310.873  13
  12   2 -14 1579.49 283.261  13
 -12  -2  13 6119.04 564.863  26
  12  -2 -13 5800.14 585.049  14
  12   2 -13 6345.35 544.457  13
 -12  -2  12 7772.19 634.868  26
  12  -2 -12 7901.48 685.728  14
 -12  -2  11 3981.24 452.329  27
 -12  -2  11 3745.98 447.691  26
 -12   2  11 3289.37 422.799  26
  12  -2 -11 3660.62 458.230  14
 -12  -2  10 779.965 232.352  27
 -12  -2  10 193.370 154.842  26
 -12   2  10 870.223 235.427  26
  12  -2 -10 207.053 178.350  14
 -12  -2   9 245.234 182.724  27
 -12   2   9-35.8512 168.042  27
 -12  -2   9-51.7139 169.474  26
 -12   2   9 82.8621 153.901  26
  12  -2  -9 41.9638 144.133  14
 -12  -2   8 22281.2 1030.15  27
 -12   2   8 21303.6 1024.15  27
 -12  -2   8 20928.9 1013.98  26
 -12   2   8 21428.3 989.809  26
  12  -2  -8 22669.0 1034.52  14
 -12  -2   7 1260.26 262.149  27
 -12   2   7 1033.34 259.455  27
 -12   2   7 685.505 191.874  26
  12  -2  -7 951.841 208.911  14
  12   2  -7 943.306 220.718  14
 -12  -2   6 689.007 225.942  27
 -12   2   6 571.314 213.935  27
 -12  -2   6 494.442 158.365  18
 -12  -2   5 566.233 187.518  27
 -12   2   5 243.771 152.966  27
 -12  -2   5 364.935 124.877  18
 -12  -2   4-88.8694 152.446  27
 -12   2   4 9.03917 113.405  27
 -12  -2   4-10.3030 80.6814  18
 -12  -2   3 157.311 141.740  27
 -12   2   3 335.764 153.012  27
 -12  -2   3 142.045 106.554  18
 -12  -2   2 468.662 145.616  27
 -12   2   2 439.663 132.250  27
 -12  -2   1 1254.93 180.825  27
  12  -3 -22 758.196 189.745  17
  12  -3 -22 640.898 145.515  13
  12   3 -22 532.293 142.577  13
  12  -3 -21 368.165 141.888  13
  12   3 -21 354.734 140.332  13
  12  -3 -20-92.1064 147.097  13
  12   3 -20 75.9693 107.980  13
  12  -3 -19 441.271 177.283  13
  12   3 -19 263.797 152.070  13
  12  -3 -18 360.733 199.491  13
  12   3 -18 154.671 124.741  13
  12  -3 -17 293.596 177.525  13
  12   3 -17 460.986 191.642  13
 -12  -3  16 3081.98 369.927  26
  12  -3 -16 2979.53 394.586  14
  12   3 -16 3627.51 420.646  13
  12  -3 -16 3251.38 419.903  13
 -12  -3  15 337.702 187.748  26
  12  -3 -15-113.811 193.952  14
  12  -3 -15 237.999 188.001  13
  12   3 -15 208.646 161.682  13
  12  -3 -14 2425.48 343.310  17
 -12  -3  14 2475.33 361.118  26
  12  -3 -14 2430.56 381.556  14
 -12  -3  13 3310.68 390.045  18
 -12  -3  13 3229.78 417.872  26
  12  -3 -13 2924.20 421.477  14
 -12  -3  12 3740.29 409.393  18
 -12  -3  12 3501.34 401.910  27
 -12  -3  12 3354.87 430.279  26
  12  -3 -12 3641.45 465.186  14
 -12  -3  11 661.645 181.454  18
 -12  -3  11 473.012 191.760  27
 -12  -3  11 283.840 156.184  26
 -12   3  11 715.553 228.053  26
  12  -3 -11 462.457 225.641  14
 -12  -3  10 258.384 122.244  18
 -12  -3  10 440.530 180.393  27
 -12  -3  10 214.904 178.047  26
 -12   3  10 422.939 200.048  26
  12  -3 -10 205.587 150.450  14
 -12  -3   9 2890.27 360.788  18
 -12  -3   9 3361.72 401.724  27
 -12   3   9 3082.35 409.642  27
 -12  -3   9 1808.01 320.211  26
 -12   3   9 2736.82 365.008  26
  12  -3  -9 2761.14 377.478  14
 -12  -3   8 15.7343 130.480  18
 -12  -3   8 119.855 130.796  27
 -12   3   8 96.1913 163.477  27
 -12   3   8 154.414 137.137  26
  12  -3  -8-14.1567 110.903  14
 -12  -3   7 1444.51 263.468  27
 -12   3   7 1139.06 254.243  27
 -12  -3   7 1655.48 267.271  18
 -12  -3   6 8925.57 599.160  18
 -12  -3   6 8015.21 587.281  27
 -12   3   6 7688.60 589.887  27
 -12  -3   5 4767.66 422.173  18
 -12  -3   5 4423.38 422.958  27
 -12   3   5 5029.38 458.558  27
 -12  -3   4 901.783 201.969  27
 -12   3   4 707.172 185.004  27
 -12  -3   4 881.381 198.038  18
 -12  -3   3 23.7531 113.758  27
 -12   3   3 259.345 123.932  27
 -12  -3   3 318.398 129.793  18
 -12  -3   2 716.334 165.507  27
 -12  -3   2 271.052 97.0723  18
 -12   3   2 569.063 121.594  27
  12  -4 -22 2860.04 281.737  17
  12   4 -22 3709.87 300.247  13
  12  -4 -21 1852.09 268.960  17
  12   4 -21 1468.80 220.266  13
  12  -4 -20 3956.46 406.773  17
  12  -4 -20 3155.44 338.542  13
  12   4 -20 4156.74 381.851  13
  12  -4 -19 1117.80 247.567  17
  12  -4 -19 1339.59 237.723  13
  12   4 -19 1216.01 230.530  13
  12  -4 -18 301.046 160.737  13
  12   4 -18 534.904 167.526  13
  12  -4 -17 14107.0 830.981  17
  12  -4 -17 14109.4 807.969  13
  12   4 -17 16166.6 816.150  13
  12  -4 -16 4600.96 480.188  17
  12  -4 -15 170.148 151.416  17
 -12  -4  15 224.462 134.417  26
  12  -4 -14 17.8816 133.367  17
 -12  -4  14-28.8474 157.033  26
 -12  -4  13 369.279 147.122  18
  12  -4 -13 377.415 179.438  17
 -12  -4  13 413.982 164.975  26
 -12  -4  12 88.0892 116.043  18
 -12  -4  12-14.5826 134.455  26
  12  -4 -12-125.777 165.436  14
 -12  -4  11 628.402 223.642  18
 -12  -4  11 738.473 243.788  26
 -12   4  11 1110.25 241.926  26
 -12  -4  10 14776.7 818.103  18
 -12   4  10 15522.1 850.713  27
 -12  -4  10 14427.0 828.652  26
 -12   4  10 15517.9 819.217  26
 -12  -4   9 1921.62 297.090  18
 -12   4   9 1512.40 304.599  27
 -12   4   9 1399.27 265.486  26
 -12  -4   8 13593.6 771.827  18
 -12  -4   8 13527.6 741.499  27
 -12   4   8 12968.0 766.720  27
 -12  -4   7 506.053 180.655  27
 -12   4   7 210.759 148.193  27
 -12  -4   7 278.739 138.659  18
 -12  -4   6 2308.84 303.578  27
 -12   4   6 2585.98 340.608  27
 -12  -4   6 1979.24 293.504  18
 -12  -4   5 1853.03 268.336  27
 -12   4   5 1757.72 276.314  27
 -12  -4   5 2253.22 304.550  18
 -12  -4   4 2636.48 299.995  18
 -12  -4   4 2769.69 301.493  27
 -12   4   4 2436.64 276.468  27
 -12  -4   3 2053.03 239.069  27
 -12   4   3 1757.81 211.623  27
 -12  -4   3 2089.86 247.695  18
  12  -5 -21 1216.66 216.933  17
  12   5 -21 1159.73 174.340  13
  12  -5 -20-151.536 148.947  17
  12   5 -20-16.1327 75.4890  13
  12  -5 -19 20.9298 137.375  17
  12   5 -19-1.85754 83.8739  13
  12  -5 -18 4384.19 451.306  17
  12  -5 -17 1030.72 230.469  17
  12  -5 -16 122.865 138.604  17
  12  -5 -15 2561.00 361.838  17
  12  -5 -14 484.755 179.328  17
 -12  -5  13 6969.49 560.930  18
  12  -5 -13 8891.61 632.889  17
 -12  -5  13 8719.19 602.820  26
 -12  -5  12 425.773 162.511  18
 -12  -5  12 193.966 140.018  26
 -12  -5  11 3762.84 429.717  18
 -12   5  11 3969.30 401.657  26
 -12  -5  10 364.998 186.036  18
 -12   5  10 451.352 175.593  27
 -12  -5   9 86.2768 119.291  18
 -12   5   9 154.247 154.309  27
 -12  -5   8-78.3593 150.820  18
 -12   5   8-78.1833 117.683  27
 -12   5   7 980.813 211.867  27
 -12  -5   7 1237.05 237.175  18
 -12   5   6 85.8066 92.7445  27
 -12  -5   6 224.504 116.991  18
 -12  -5   5 38.9224 103.040  18
 -12  -5   4 5277.33 403.045  18
 -12  -5   3 2274.62 248.634  18
  12  -6 -20 409.618 146.838  17
  12  -6 -19 989.362 208.066  17
  12  -6 -18 2127.36 305.806  17
  12  -6 -17 155.200 143.502  17
  12  -6 -16 101.964 122.739  17
  12  -6 -15 1921.51 307.383  17
  12  -6 -14 2306.02 330.670  17
  12  -6 -13 245.793 154.670  17
 -12  -6  13-41.1789 129.531  18
  12  -6 -12 2126.99 318.794  17
 -12  -6  12 1406.97 252.341  18
 -12  -6  11 110.072 156.666  18
 -12   6  11 294.595 163.097  27
 -12  -6  10 5075.52 476.021  18
 -12   6  10 5264.44 455.399  27
 -12  -6   9 1770.55 288.011  18
 -12   6   9 1908.17 287.668  27
 -12  -6   8 273.172 187.543  18
 -12  -6   7 1268.86 242.732  18
 -12  -6   6 444.038 156.776  18
 -12  -6   5 327.869 138.837  18
 -12  -6   4 454.334 132.195  18
  12  -7 -19 27.3017 96.8730  17
  12  -7 -18 1089.79 215.917  17
  12  -7 -17 1195.12 240.911  17
  12  -7 -16 647.104 193.373  17
  12  -7 -15 516.850 184.749  17
[truncated: 2,041,685 more chars]
